# Supplementary material for: Liver Kinase B1 Regulates Remodeling of the Tumor Microenvironment in Triple-Negative Breast Cancer
Source: Front Mol Biosci. 2022 Jun 8;9:847505. doi: 10.3389/fmolb.2022.847505 (PMC9214958; doi:10.3389/fmolb.2022.847505)
Supplement: Supplementary file 3 [file DataSheet1.xlsx]

## Sheet: Sheet1
Accession	Description	Score	Coverage	# Proteins	# Unique Peptides	# Peptides	# PSMs	(129+130+131)/(126+127+128)	(129+130+131)/(126+127+128) Count	(129+130+131)/(126+127+128) Variability [%]	126/(126+127+128)	126/(126+127+128) Count	126/(126+127+128) Variability [%]	127/(126+127+128)	127/(126+127+128) Count	127/(126+127+128) Variability [%]	128/(126+127+128)	128/(126+127+128) Count	128/(126+127+128) Variability [%]	LKB1-A___ 129/(126+127+128)	129/(126+127+128) Count	129/(126+127+128) Variability [%]	Vector_2K1 130/(126+127+128)	130/(126+127+128) Count	130/(126+127+128) Variability [%]	LKB1-2K1 131/(126+127+128)	131/(126+127+128) Count	131/(126+127+128) Variability [%]	# AAs	MW [kDa]	calc. pI
P60709	Actin, cytoplasmic 1 OS=Homo sapiens GN=ACTB PE=1 SV=1 - [ACTB_HUMAN]	40117.1	67.73	25	7	21	1530	0.911606	640	11.3431	0.987651	640	5.01336	0.998629	640	6.10123	1.00989	640	5.52672	0.934537	640	15.5156	0.842662	634	24.7046	1.01662	640	9.55293	375	41.7097	5.47803
P63267	Actin, gamma-enteric smooth muscle OS=Homo sapiens GN=ACTG2 PE=1 SV=1 - [ACTH_HUMAN]	17495.9	40.69	20	3	16	901	0.833903	26	6.71582	0.987707	26	5.46262	0.984522	25	6.61304	1.03858	26	9.71617	0.856857	26	15.1432	0.711778	26	21.5192	0.970284	26	9.66331	376	41.8498	5.47803
Q562R1	Beta-actin-like protein 2 OS=Homo sapiens GN=ACTBL2 PE=1 SV=2 - [ACTBL_HUMAN]	13739.4	21.54	6	1	9	706	0.942743	1		0.923175	1		1.20285	1		0.885414	1		0.947524	1		0.814003	1		1.10872	1		376	41.976	5.59229
P14618	Pyruvate kinase PKM OS=Homo sapiens GN=PKM PE=1 SV=4 - [KPYM_HUMAN]	10872.7	64.22	10	6	32	388	0.936143	102	6.81887	0.990984	102	3.26646	1.0048	102	4.26562	1.00691	102	5.0607	0.9544	102	10.6442	1.01803	102	14.0321	1.00882	102	9.78809	531	57.9	7.84033
P02452	Collagen alpha-1(I) chain OS=Homo sapiens GN=COL1A1 PE=1 SV=5 - [CO1A1_HUMAN]	10839.4	7.31	1	9	10	541	1.97578	532	90.0685	0.995357	532	5.32844	0.995373	532	5.84349	1.00552	532	5.38927	0.593566	531	31.4478	7.23827	532	211.427	0.825796	528	24.8478	1464	138.857	5.79541
P07437	Tubulin beta chain OS=Homo sapiens GN=TUBB PE=1 SV=2 - [TBB5_HUMAN]	10268.3	68.02	21	4	23	414	1.01557	199	6.62783	1.00059	199	3.75284	0.997894	199	4.52697	0.999979	199	4.78955	1.12659	199	9.05146	0.923567	199	15.3668	1.05237	199	9.20267	444	49.639	4.89404
P68104	Elongation factor 1-alpha 1 OS=Homo sapiens GN=EEF1A1 PE=1 SV=1 - [EF1A1_HUMAN]	8605.38	46.32	7	15	15	387	1.03337	387	7.71137	0.998077	387	3.44977	1.00289	387	4.57032	0.998451	387	4.25361	1.06814	387	12.9662	1.12181	387	16.6627	1.05453	387	10.6041	462	50.1091	9.01221
Q71U36	Tubulin alpha-1A chain OS=Homo sapiens GN=TUBA1A PE=1 SV=1 - [TBA1A_HUMAN]	8217.53	58.31	14	1	19	300	1.06852	6	5.9619	0.96471	6	2.07242	1.03318	6	3.67714	0.98824	6	1.81626	1.14463	6	6.82445	1.35362	6	8.1284	0.902729	6	3.53925	451	50.1036	5.05908
Q9BQE3	Tubulin alpha-1C chain OS=Homo sapiens GN=TUBA1C PE=1 SV=1 - [TBA1C_HUMAN]	7532.08	58.57	13	2	19	282	1.03761	6	11.0588	1.0055	6	1.86426	0.98662	6	0.598723	1.00821	6	1.7979	1.08652	6	6.11502	0.976912	6	9.03892	1.12556	6	12.8379	449	49.8635	5.09717
H3BTN5	Pyruvate kinase (Fragment) OS=Homo sapiens GN=PKM PE=1 SV=1 - [H3BTN5_HUMAN]	7187.24	58.35	10	1	27	287	1.16635	1		1.03009	1		0.968354	1		0.996426	1		0.621908	1		2.75108	1		0.971044	1		485	53.0112	6.84424
P35555	Fibrillin-1 OS=Homo sapiens GN=FBN1 PE=1 SV=3 - [FBN1_HUMAN]	6590.14	21.63	8	50	50	290	1.10762	289	14.1	1.00232	289	3.90773	0.988674	289	4.86457	1.0099	289	5.38698	0.701363	289	29.8601	2.13167	289	43.1116	0.988585	289	11.5471	2871	312.022	4.93213
A0A087WTA8	Collagen alpha-2(I) chain OS=Homo sapiens GN=COL1A2 PE=4 SV=1 - [A0A087WTA8_HUMAN]	6023.26	4.47	2	4	6	370	2.15145	336	37.9795	0.988399	334	6.2432	1.00162	334	9.425	1.00675	332	7.84372	0.47875	327	26.6521	7.721	336	59.0983	0.951307	331	21.4799	1364	129.072	9.01221
P68371	Tubulin beta-4B chain OS=Homo sapiens GN=TUBB4B PE=1 SV=1 - [TBB4B_HUMAN]	5994.79	67.87	23	2	23	237	1.12838	4	10.6444	0.949071	4	2.17332	1.01564	4	2.79669	1.02273	4	2.45154	1.34466	4	9.40671	1.01206	4	29.0045	1.14807	4	10.4725	445	49.799	4.89404
P68366	Tubulin alpha-4A chain OS=Homo sapiens GN=TUBA4A PE=1 SV=1 - [TBA4A_HUMAN]	5722.13	54.24	9	4	18	222	1.23485	16	12.3414	1.01532	16	2.37349	1.00462	16	3.04048	0.972155	16	2.52316	1.46168	16	17.9122	1.04743	16	20.7678	1.27648	16	10.5397	448	49.8924	5.05908
P08238	Heat shock protein HSP 90-beta OS=Homo sapiens GN=HSP90AB1 PE=1 SV=4 - [HS90B_HUMAN]	5066.99	42.13	7	17	28	235	1.18601	122	20.0031	1.00088	122	4.16057	1.0055	122	5.98416	0.997632	122	6.32095	0.920624	122	32.9162	1.6478	121	114.353	1.05128	122	14.8256	724	83.2121	5.03369
P04406	Glyceraldehyde-3-phosphate dehydrogenase OS=Homo sapiens GN=GAPDH PE=1 SV=3 - [G3P_HUMAN]	4646.58	65.37	3	17	17	137	0.95737	137	15.0688	0.999426	137	3.69005	0.994091	137	3.64942	1.00771	137	3.69432	0.893755	137	21.5018	0.885465	137	31.3669	1.02808	137	11.6821	335	36.0304	8.45557
P04350	Tubulin beta-4A chain OS=Homo sapiens GN=TUBB4A PE=1 SV=2 - [TBB4A_HUMAN]	4375.63	56.76	16	1	19	181	1.04892	3	4.28438	0.988262	3	0.601074	1.01808	3	0.566025	0.995302	3	1.52403	1.20717	3	6.34773	0.960844	3	8.24809	1.05676	3	1.2465	444	49.5539	4.88135
P09382	Galectin-1 OS=Homo sapiens GN=LGALS1 PE=1 SV=2 - [LEG1_HUMAN]	3859.88	81.48	2	10	10	159	0.866745	159	12.2507	1.00038	159	3.1941	0.99983	159	4.27318	0.996787	159	4.11613	0.890829	159	24.0085	0.902824	159	21.6952	0.850137	159	16.7458	135	14.7062	5.50342
P07737	Profilin-1 OS=Homo sapiens GN=PFN1 PE=1 SV=2 - [PROF1_HUMAN]	3041.77	69.29	3	8	8	107	1.0925	107	10.2822	1.00295	107	3.48996	1.00188	107	4.30257	0.986599	107	4.55185	1.08348	107	11.8763	1.04703	107	44.1348	1.15666	107	11.7692	140	15.0446	8.26514
P00558	Phosphoglycerate kinase 1 OS=Homo sapiens GN=PGK1 PE=1 SV=3 - [PGK1_HUMAN]	3003.71	50.12	10	18	19	105	0.62943	102	26.6591	1.00156	102	2.82468	0.994283	102	3.66263	1.00922	102	3.25064	0.578862	102	36.2227	0.699773	102	35.4554	0.682511	102	23.0441	417	44.5861	8.104
P07900	Heat shock protein HSP 90-alpha OS=Homo sapiens GN=HSP90AA1 PE=1 SV=5 - [HS90A_HUMAN]	2776.92	33.2	8	11	21	138	0.986555	27	9.24168	0.998367	27	3.96714	1.00151	27	3.86963	0.996334	27	5.05594	1.04312	27	17.4137	0.946885	27	40.3828	1.00034	27	8.41153	732	84.6067	5.021
P25705	ATP synthase subunit alpha, mitochondrial OS=Homo sapiens GN=ATP5A1 PE=1 SV=1 - [ATPA_HUMAN]	2569.88	39.78	7	18	18	74	0.937411	72	7.34016	0.997009	72	3.7226	1.00554	72	4.65282	1.0167	72	5.04558	0.972116	72	9.50222	0.887235	72	22.6281	0.978682	72	10.6462	553	59.7136	9.12939
P13639	Elongation factor 2 OS=Homo sapiens GN=EEF2 PE=1 SV=4 - [EF2_HUMAN]	2557.77	31.35	1	18	19	80	1.00089	79	11.1257	1.00233	79	3.18498	1.00267	79	3.13739	0.994207	79	4.27486	1.04686	79	16.6911	0.896977	79	58.2498	1.00119	79	11.86	858	95.277	6.82959
G3V1A4	Cofilin 1 (Non-muscle), isoform CRA_a OS=Homo sapiens GN=CFL1 PE=1 SV=1 - [G3V1A4_HUMAN]	2547.59	62.42	8	9	9	72	0.9825	72	17.5112	1.00626	72	3.11708	0.993834	72	4.08186	1.00216	72	3.22141	0.989258	72	14.8758	0.961807	72	25.1445	1.04212	72	17.8024	149	16.8008	8.35303
P08670	Vimentin OS=Homo sapiens GN=VIM PE=1 SV=4 - [VIME_HUMAN]	2538.08	46.57	22	17	20	95	0.753812	85	26.3964	1.00053	85	2.76349	0.992192	85	2.97853	1.00042	85	3.02242	0.764179	85	26.4813	0.778874	85	39.4809	0.722969	85	23.8599	466	53.6191	5.12256
P06576	ATP synthase subunit beta, mitochondrial OS=Homo sapiens GN=ATP5B PE=1 SV=3 - [ATPB_HUMAN]	2423.95	39.13	5	14	14	67	0.912345	66	13.6494	0.995624	66	3.20973	1.00593	66	4.20815	0.997903	66	3.73666	0.960572	66	17.4308	0.814093	66	25.0918	0.938487	66	11.5219	529	56.5246	5.40186
P22314	Ubiquitin-like modifier-activating enzyme 1 OS=Homo sapiens GN=UBA1 PE=1 SV=3 - [UBA1_HUMAN]	2193.09	26.75	7	19	19	65	1.08252	65	11.7996	1.0013	65	4.0142	0.996465	64	5.01596	1.01193	65	4.6576	1.0992	65	28.246	0.869223	65	42.7721	1.13281	65	13.4443	1058	117.774	5.75732
E9PKE3	Heat shock cognate 71 kDa protein OS=Homo sapiens GN=HSPA8 PE=1 SV=1 - [E9PKE3_HUMAN]	2147.13	28.39	13	11	14	70	1.01138	39	9.79681	1.01087	39	3.29718	0.987454	39	4.7692	0.989548	39	4.17362	1.0688	39	17.3947	0.894279	39	26.4005	1.05216	39	9.67302	627	68.7632	5.51611
Q9BUF5	Tubulin beta-6 chain OS=Homo sapiens GN=TUBB6 PE=1 SV=1 - [TBB6_HUMAN]	2085.01	29.37	10	5	12	98	1.06448	11	15.8386	1.0021	11	1.76102	0.994266	11	1.27616	0.999108	11	1.83856	1.01022	11	16.0436	1.06996	11	25.4862	1.13115	11	12.8448	446	49.825	4.88135
P11216	Glycogen phosphorylase, brain form OS=Homo sapiens GN=PYGB PE=1 SV=5 - [PYGB_HUMAN]	1885.14	31.55	5	23	23	66	0.808672	66	17.2805	0.997672	66	3.2453	0.992639	66	3.18546	1.00362	66	2.57562	0.844804	66	18.5175	0.824547	66	24.7	0.788315	66	18.6411	843	96.6345	6.85889
P13489	Ribonuclease inhibitor OS=Homo sapiens GN=RNH1 PE=1 SV=2 - [RINI_HUMAN]	1869.27	51.84	10	16	16	52	0.851054	52	9.70947	0.993988	52	2.57386	1.00051	52	3.78169	1.00032	52	4.30859	0.846568	52	18.6604	0.929963	52	19.1833	0.847877	52	10.6855	461	49.9411	4.81787
O00299	Chloride intracellular channel protein 1 OS=Homo sapiens GN=CLIC1 PE=1 SV=4 - [CLIC1_HUMAN]	1852.59	75.93	3	13	14	50	0.952412	49	11.0672	1.00975	49	2.28161	0.991325	49	4.14427	0.995606	49	2.70356	0.978016	49	13.306	0.821942	49	48.3138	1.02305	49	8.1821	241	26.9057	5.17334
P07355	Annexin A2 OS=Homo sapiens GN=ANXA2 PE=1 SV=2 - [ANXA2_HUMAN]	1782.82	53.98	24	18	18	61	0.828767	61	17.7573	0.995294	61	2.21892	0.99781	61	2.7406	1.01238	61	3.2134	0.882802	61	17.2142	0.886909	61	27.9325	0.760735	61	23.8904	339	38.5798	7.75244
P60842	Eukaryotic initiation factor 4A-I OS=Homo sapiens GN=EIF4A1 PE=1 SV=1 - [IF4A1_HUMAN]	1757.65	52.96	18	8	18	66	1.1383	25	12.388	0.97971	25	3.80524	1.02235	25	5.61761	0.997418	25	3.93599	1.18231	25	20.0027	1.16658	24	51.0609	1.12381	25	10.1882	406	46.1246	5.47803
Q15365	Poly(rC)-binding protein 1 OS=Homo sapiens GN=PCBP1 PE=1 SV=2 - [PCBP1_HUMAN]	1755.76	47.19	14	8	14	52	0.948047	29	12.192	0.996014	29	3.10014	1.00403	29	2.66666	1.00353	29	2.74834	0.966944	29	14.8402	0.762681	29	30.5182	0.984345	29	9.38552	356	37.4739	7.09326
Q14204	Cytoplasmic dynein 1 heavy chain 1 OS=Homo sapiens GN=DYNC1H1 PE=1 SV=5 - [DYHC1_HUMAN]	1730.58	11.3	6	41	41	69	0.969581	69	10.7061	1.00539	69	3.381	1.00465	69	3.39527	0.995917	69	4.33	0.993275	69	12.2587	0.954793	69	25.1022	0.952285	69	8.32094	4646	532.072	6.40479
P00338	L-lactate dehydrogenase A chain OS=Homo sapiens GN=LDHA PE=1 SV=2 - [LDHA_HUMAN]	1656.38	46.39	19	10	12	60	0.712276	46	24.523	1.00583	46	3.4518	0.985652	46	3.62227	1.00754	46	4.19402	0.699176	46	22.9442	0.791319	46	42.5491	0.670412	46	32.0443	332	36.6654	8.26514
P26038	Moesin OS=Homo sapiens GN=MSN PE=1 SV=3 - [MOES_HUMAN]	1566.92	22.36	5	8	13	68	1.02688	42	13.475	0.991917	42	2.87002	1.01034	42	4.74187	1.00426	42	4.87483	1.11211	42	21.5351	0.788361	41	29.6196	1.10107	42	14.7837	577	67.7778	6.40479
P08107	Heat shock 70 kDa protein 1A/1B OS=Homo sapiens GN=HSPA1A PE=1 SV=5 - [HSP71_HUMAN]	1563.13	30.58	4	10	12	55	0.877627	35	16.4597	0.995726	36	3.81633	0.995948	35	3.61951	1.01788	36	4.49141	0.889749	35	24.1307	0.705475	35	29.828	0.88379	35	19.9031	641	70.009	5.65576
P05141	ADP/ATP translocase 2 OS=Homo sapiens GN=SLC25A5 PE=1 SV=7 - [ADT2_HUMAN]	1541.86	44.97	2	8	15	71	0.852755	27	7.70487	0.99445	27	3.29336	1.00013	27	3.15182	1.00251	27	3.9214	0.861493	27	10.8259	0.924933	27	27.1077	0.841084	27	11.4449	298	32.8312	9.68604
P62873	Guanine nucleotide-binding protein G(I)/G(S)/G(T) subunit beta-1 OS=Homo sapiens GN=GNB1 PE=1 SV=3 - [GBB1_HUMAN]	1430	26.18	13	2	7	38	1.01074	4	8.30791	0.984885	4	0.157143	0.951963	4	0.85754	1.06629	4	0.871595	1.28336	4	6.86953	0.761558	4	15.9762	1.00885	4	14.0045	340	37.353	5.99854
P02751	Fibronectin OS=Homo sapiens GN=FN1 PE=1 SV=4 - [FINC_HUMAN]	1421.92	12.99	3	24	24	63	0.950259	63	13.2958	1.00052	63	3.30907	1.0015	63	3.81813	0.992869	63	4.57051	0.934799	63	15.8946	0.987023	63	47.8693	0.954786	63	9.29625	2386	262.46	5.70654
P62937	Peptidyl-prolyl cis-trans isomerase A OS=Homo sapiens GN=PPIA PE=1 SV=2 - [PPIA_HUMAN]	1401.69	61.82	14	12	12	54	0.916804	54	12.6494	1.01156	54	3.67308	0.994573	54	3.68152	0.990615	54	3.5754	0.966885	54	11.3691	0.86565	54	38.9464	0.952535	54	12.7032	165	18.0009	7.81104
P49411	Elongation factor Tu, mitochondrial OS=Homo sapiens GN=TUFM PE=1 SV=2 - [EFTU_HUMAN]	1381.37	45.8	1	17	17	52	0.963602	52	10.144	1.00296	52	2.29154	1.00255	52	4.49814	0.998633	52	3.20854	0.854984	52	25.8796	1.23261	52	30.9837	0.978938	52	8.18254	452	49.5102	7.60596
D6RGG3	Collagen alpha-1(XII) chain OS=Homo sapiens GN=COL12A1 PE=1 SV=1 - [D6RGG3_HUMAN]	1367.78	7.15	6	18	18	55	1.04119	55	15.5847	0.999338	55	3.56199	0.999453	55	4.90312	1.00002	55	3.89901	1.00144	55	25.79	1.03772	55	59.1451	0.958025	55	10.3598	3062	332.996	5.52881
P27348	14-3-3 protein theta OS=Homo sapiens GN=YWHAQ PE=1 SV=1 - [1433T_HUMAN]	1359.38	46.94	2	5	12	50	0.865023	18	12.9146	1.00104	18	2.50468	1.00242	18	2.07445	1.01241	18	3.0504	0.893073	18	8.69732	0.781893	18	80.4142	0.921855	18	8.85599	245	27.7468	4.77979
P38646	Stress-70 protein, mitochondrial OS=Homo sapiens GN=HSPA9 PE=1 SV=2 - [GRP75_HUMAN]	1353.84	25.48	5	15	15	42	0.949756	42	6.76387	0.998991	42	3.65493	0.999425	42	4.5248	1.00766	42	3.439	0.991002	42	15.5913	0.867863	42	21.7929	0.966604	42	7.34037	679	73.6348	6.16357
P61978	Heterogeneous nuclear ribonucleoprotein K OS=Homo sapiens GN=HNRNPK PE=1 SV=1 - [HNRPK_HUMAN]	1352.16	27.86	4	10	10	54	0.923137	54	8.41642	0.992921	54	4.36776	0.990451	54	6.35546	1.01252	54	3.8782	0.975379	54	11.4486	0.870547	54	28.4147	0.92761	54	9.61288	463	50.9444	5.5415
P21796	Voltage-dependent anion-selective channel protein 1 OS=Homo sapiens GN=VDAC1 PE=1 SV=2 - [VDAC1_HUMAN]	1347.44	49.12	2	9	11	43	0.741241	30	8.89623	0.997314	30	2.39813	0.995226	30	3.26244	1.01725	30	3.24979	0.868369	30	11.2192	0.633161	30	24.755	0.717764	30	8.07673	283	30.7536	8.54346
Q08211	ATP-dependent RNA helicase A OS=Homo sapiens GN=DHX9 PE=1 SV=4 - [DHX9_HUMAN]	1334.68	17.17	1	20	20	54	1.00848	54	7.58135	1.0004	54	3.25521	1.00598	54	3.7985	1.00241	54	3.19638	1.0154	54	14.1661	1.17528	54	42.6277	0.989187	54	10.8606	1270	140.869	6.84424
Q15149	Plectin OS=Homo sapiens GN=PLEC PE=1 SV=3 - [PLEC_HUMAN]	1334.66	8.56	23	33	34	67	0.914626	61	10.4718	1.00462	61	3.01833	0.994065	61	3.1636	1.00317	61	3.3708	0.82866	61	20.2094	1.11962	61	32.0185	0.907839	61	9.99848	4684	531.466	5.96045
P21980	Protein-glutamine gamma-glutamyltransferase 2 OS=Homo sapiens GN=TGM2 PE=1 SV=2 - [TGM2_HUMAN]	1330.45	26.64	3	16	16	44	0.935104	44	11.9728	1.00334	44	3.22944	0.999699	44	3.17885	0.991349	44	4.93818	1.00003	44	15.8045	0.902134	44	16.539	0.897107	44	14.3011	687	77.2797	5.22412
P12235	ADP/ATP translocase 1 OS=Homo sapiens GN=SLC25A4 PE=1 SV=4 - [ADT1_HUMAN]	1290.87	34.9	3	2	9	57	0.91247	13	4.90877	0.974225	13	4.01841	0.981594	13	6.37539	1.03475	13	5.0279	0.962211	13	10.0041	0.877128	13	10.6691	0.950377	13	8.54494	298	33.0432	9.75928
P62140	Serine/threonine-protein phosphatase PP1-beta catalytic subunit OS=Homo sapiens GN=PPP1CB PE=1 SV=3 - [PP1B_HUMAN]	1281.24	40.98	8	3	10	45	1.0395	6	13.5594	0.972766	6	2.19755	0.986078	6	5.05349	1.04618	6	4.73957	1.22157	6	7.17855	0.858753	6	21.9128	1.03432	6	16.7846	327	37.1626	6.18896
P31946	14-3-3 protein beta/alpha OS=Homo sapiens GN=YWHAB PE=1 SV=3 - [1433B_HUMAN]	1280.69	44.72	3	4	11	48	0.941061	16	4.24628	0.981441	16	3.0776	1.00368	16	4.26765	1.01282	16	6.29606	1.02392	16	5.14499	0.785884	16	21.5376	1.05063	16	8.58825	246	28.0648	4.83057
F8VZX2	Poly(rC)-binding protein 2 OS=Homo sapiens GN=PCBP2 PE=1 SV=1 - [F8VZX2_HUMAN]	1269.37	35.83	26	4	10	42	0.956715	23	7.22879	1.00827	23	2.43137	0.989201	23	3.33992	0.994666	23	1.48386	1.05792	23	8.22854	0.782206	23	21.3955	1.01733	23	6.48092	321	33.7784	8.23584
E7EP32	Guanine nucleotide-binding protein G(I)/G(S)/G(T) subunit beta-2 OS=Homo sapiens GN=GNB2 PE=1 SV=1 - [E7EP32_HUMAN]	1254.16	23.99	15	1	6	35	1.19287	1		1.00244	1		1.0029	1		0.993998	1		1.15516	1		1.51155	1		1.16566	1		296	32.3876	6.15088
O60814	Histone H2B type 1-K OS=Homo sapiens GN=HIST1H2BK PE=1 SV=3 - [H2B1K_HUMAN]	1244.76	50.79	18	7	7	44	0.926704	44	18.1928	1.00255	44	2.5725	0.997608	44	3.59528	1.00471	44	2.86063	0.799659	44	33.4432	1.12808	44	36.1504	0.78432	44	21.1578	126	13.8816	10.3159
P63104	14-3-3 protein zeta/delta OS=Homo sapiens GN=YWHAZ PE=1 SV=1 - [1433Z_HUMAN]	1223.01	49.8	10	6	12	50	0.866485	20	10.4272	0.991862	20	2.42752	1.01202	20	4.29658	0.991432	20	3.85524	0.9088	20	28.1065	0.649522	20	42.4853	0.913865	20	8.26012	245	27.7277	4.79248
P18085	ADP-ribosylation factor 4 OS=Homo sapiens GN=ARF4 PE=1 SV=3 - [ARF4_HUMAN]	1203.1	48.33	6	5	8	39	1.01108	18	10.359	1.0004	18	3.67289	1.00588	18	3.07479	0.999559	18	2.74975	1.11355	18	11.7298	0.94043	18	13.7708	1.057	18	6.0352	180	20.4977	7.13721
P45880	Voltage-dependent anion-selective channel protein 2 OS=Homo sapiens GN=VDAC2 PE=1 SV=2 - [VDAC2_HUMAN]	1198.43	46.94	4	10	11	34	0.850097	31	7.07135	0.99136	31	2.30688	0.995134	31	2.85622	1.0103	31	2.59818	1.0214	31	8.43726	0.615888	31	26.4662	0.941496	31	8.73282	294	31.5465	7.56201
F8VYE8	Serine/threonine-protein phosphatase OS=Homo sapiens GN=PPP1CC PE=1 SV=1 - [F8VYE8_HUMAN]	1194.72	36.51	12	1	8	41	1.01533	2	4.00726	1.02557	2	13.5688	0.798998	2	46.3362	1.12353	2	17.6969	1.29351	2	20.5511	0.743776	2	49.7356	0.918398	2	2.27742	304	34.9274	5.26221
E7EQG2	Eukaryotic initiation factor 4A-II OS=Homo sapiens GN=EIF4A2 PE=1 SV=1 - [E7EQG2_HUMAN]	1135.9	35.64	9	2	12	44	0.983012	3	8.64638	1.03409	3	1.9288	0.987434	3	3.46724	0.99363	3	0.279991	0.96231	3	7.57522	1.44092	3	8.29871	0.963354	3	1.20062	362	41.2642	5.64307
Q00610	Clathrin heavy chain 1 OS=Homo sapiens GN=CLTC PE=1 SV=5 - [CLH1_HUMAN]	1122.9	20	7	24	24	46	0.932036	43	12.253	0.991559	43	5.19842	0.990956	43	3.9995	1.00746	43	4.77873	0.96108	43	13.0991	0.87398	43	46.1463	0.974551	43	11.5469	1675	191.493	5.69385
Q00839	Heterogeneous nuclear ribonucleoprotein U OS=Homo sapiens GN=HNRNPU PE=1 SV=6 - [HNRPU_HUMAN]	1112.73	20.48	6	14	15	52	0.992385	51	16.383	1.0039	51	3.5341	0.988733	51	5.17764	1.01156	51	3.58074	0.908088	51	15.6093	1.13088	51	64.6599	0.960861	51	8.92191	825	90.528	5.99854
P60981	Destrin OS=Homo sapiens GN=DSTN PE=1 SV=3 - [DEST_HUMAN]	1111.25	55.76	2	9	9	39	0.990052	39	24.5442	1.00002	39	3.55536	0.999612	39	4.84651	1.00771	39	5.9496	0.888851	39	14.7494	1.02421	39	48.4305	0.951273	39	18.2188	165	18.4935	7.85498
E7EQR4	Ezrin OS=Homo sapiens GN=EZR PE=1 SV=3 - [E7EQR4_HUMAN]	1103.67	17.58	5	4	9	47	0.87847	21	12.445	0.989633	21	2.69883	0.993105	21	4.81323	1.03391	21	5.778	0.959753	21	9.74611	0.725219	21	24.3436	0.902877	21	11.3191	586	69.3287	6.16357
P23396	40S ribosomal protein S3 OS=Homo sapiens GN=RPS3 PE=1 SV=2 - [RS3_HUMAN]	1098.14	50.62	14	14	14	44	1.12286	44	8.91082	1.01055	44	3.85361	1.0049	44	4.03701	0.98069	44	3.47277	1.14811	44	18.101	1.18165	44	34.06	1.03456	44	7.72372	243	26.6714	9.65674
P62805	Histone H4 OS=Homo sapiens GN=HIST1H4A PE=1 SV=2 - [H4_HUMAN]	1088.04	45.63	1	5	5	34	0.80432	34	13.1272	1.01805	34	4.29634	0.997138	34	3.7443	1.00474	34	2.78842	0.739388	34	20.6817	1.34399	34	32.2752	0.542938	34	37.1207	103	11.3604	11.356
F5H6T1	ARP2 actin-related protein 2 homolog (Yeast), isoform CRA_d OS=Homo sapiens GN=ACTR2 PE=1 SV=2 - [F5H6T1_HUMAN]	1052.93	20.65	9	4	5	128	1.10778	6	3.98458	1.01417	6	1.6806	0.999386	6	4.09411	0.997039	6	2.98859	1.19662	6	3.9622	0.911766	6	11.1167	1.19928	6	9.9896	339	38.8172	6.26514
A0A087WWY3	Filamin-A OS=Homo sapiens GN=FLNA PE=1 SV=1 - [A0A087WWY3_HUMAN]	1029.83	8.9	5	10	18	38	0.948235	16	9.55165	0.980265	16	1.36546	1.00745	16	3.85771	1.00727	16	4.22994	0.898749	16	23.4867	1.04788	16	48.5105	0.947254	16	8.99575	2315	245.697	5.97314
P15880	40S ribosomal protein S2 OS=Homo sapiens GN=RPS2 PE=1 SV=2 - [RS2_HUMAN]	977.324	39.59	9	12	12	43	1.00712	43	6.65305	1.00252	43	3.77639	0.998576	43	3.45972	0.999322	43	3.80998	0.970162	43	13.0317	1.01504	43	36.8898	1.02098	43	7.73848	293	31.3046	10.2427
P17987	T-complex protein 1 subunit alpha OS=Homo sapiens GN=TCP1 PE=1 SV=1 - [TCPA_HUMAN]	969.274	36.15	10	14	14	36	1.0753	36	6.49814	1.00309	36	2.55216	1.00266	36	4.07	1.00207	36	4.02624	1.10448	36	18.6332	0.858101	36	23.9207	1.14874	35	7.62421	556	60.3056	6.11279
Q99714	3-hydroxyacyl-CoA dehydrogenase type-2 OS=Homo sapiens GN=HSD17B10 PE=1 SV=3 - [HCD2_HUMAN]	952.553	42.53	2	7	7	23	0.854136	23	13.5814	1.00617	23	1.72363	0.994641	23	3.04525	0.997885	23	3.09391	0.859495	23	13.8453	0.782597	23	21.5826	0.887439	23	15.9659	261	26.9061	7.78174
P78527	DNA-dependent protein kinase catalytic subunit OS=Homo sapiens GN=PRKDC PE=1 SV=3 - [PRKDC_HUMAN]	930.245	7.19	2	27	27	41	1.00331	41	7.22966	0.99531	41	3.05104	1.00216	41	4.05945	1.00256	41	4.41431	1.08352	41	15.5535	0.965417	41	25.3174	0.999812	41	9.64074	4128	468.788	7.12256
E7ENL6	Collagen alpha-3(VI) chain OS=Homo sapiens GN=COL6A3 PE=4 SV=2 - [E7ENL6_HUMAN]	928.76	2.14	2	4	4	20	1.00345	20	9.48501	1.01007	20	4.68244	0.990271	20	5.51658	1.01241	20	6.84076	1.09558	20	9.57517	1.01173	17	29.0496	1.12507	20	15.406	2569	277.946	8.17725
G3V555	Heterogeneous nuclear ribonucleoproteins C1/C2 (Fragment) OS=Homo sapiens GN=HNRNPC PE=1 SV=1 - [G3V555_HUMAN]	921.134	41.14	19	6	7	29	1.26137	28	20.0121	0.999263	28	2.83309	1.00804	28	5.82096	0.996766	28	4.38646	0.964054	28	35.3225	2.08498	28	35.162	0.974688	28	10.8751	175	19.1658	9.94971
Q56VL3	OCIA domain-containing protein 2 OS=Homo sapiens GN=OCIAD2 PE=1 SV=1 - [OCAD2_HUMAN]	916.891	33.12	3	5	5	50	0.890398	50	24.4969	0.984672	50	5.99592	1.01285	50	9.95571	0.987901	50	9.05705	0.532441	50	43.5473	1.95948	50	21.9165	0.693444	50	19.177	154	16.9426	9.02686
P61204	ADP-ribosylation factor 3 OS=Homo sapiens GN=ARF3 PE=1 SV=2 - [ARF3_HUMAN]	913.559	44.75	27	4	9	31	0.775987	8	19.9385	0.981527	8	2.76199	0.989506	8	5.35248	1.04726	8	5.17059	0.766993	8	32.4529	0.637601	8	39.4176	0.984276	8	7.30555	181	20.5877	7.43018
R4GMT0	Alpha-centractin OS=Homo sapiens GN=ACTR1A PE=1 SV=1 - [R4GMT0_HUMAN]	907.473	4.82	3	1	2	121	1.05352	1		1.01741	1		0.987333	1		0.992154	1		1.12598	1		1.05997	1		1.07044	1		332	37.4099	5.65576
Q15582	Transforming growth factor-beta-induced protein ig-h3 OS=Homo sapiens GN=TGFBI PE=1 SV=1 - [BGH3_HUMAN]	906.542	24.89	6	11	11	33	0.964577	33	14.502	0.996431	33	5.00971	1.01294	33	5.19737	0.996395	33	6.07409	1.07562	33	17.0633	0.892743	32	15.9454	1.02483	32	11.3474	683	74.634	7.7085
B1ALD9	Periostin OS=Homo sapiens GN=POSTN PE=4 SV=1 - [B1ALD9_HUMAN]	905.615	5.82	2	3	3	19	0.913662	19	13.0447	0.985972	19	6.33377	1.02161	19	7.97727	0.999675	19	5.71191	0.980421	19	16.4559	0.828365	19	28.1157	0.930325	19	12.1031	808	90.0866	7.94287
P14625	Endoplasmin OS=Homo sapiens GN=HSP90B1 PE=1 SV=1 - [ENPL_HUMAN]	889.281	13.95	5	10	11	31	0.951148	25	7.35925	0.995737	25	4.3051	1.00742	25	4.1777	1.00384	25	3.28629	1.01314	25	19.2124	0.830963	25	26.473	1.01713	25	5.63218	803	92.4113	4.84326
O75369	Filamin-B OS=Homo sapiens GN=FLNB PE=1 SV=2 - [FLNB_HUMAN]	884.43	7.88	4	9	17	32	0.863411	10	12.7066	0.996711	10	3.2025	0.994512	10	2.59982	1.00565	10	2.64078	0.885172	10	19.9678	0.926268	9	17.2468	0.869416	10	15.0882	2602	277.99	5.73193
P11021	78 kDa glucose-regulated protein OS=Homo sapiens GN=HSPA5 PE=1 SV=2 - [GRP78_HUMAN]	868.974	8.1	1	3	5	30	1	3	0.0618701	1.00095	3	1.24552	0.999056	3	2.98819	1.00979	3	0.398485	0.992491	3	9.33169	0.873451	3	3.67623	1.07349	3	5.05763	654	72.2884	5.16064
P22626	Heterogeneous nuclear ribonucleoproteins A2/B1 OS=Homo sapiens GN=HNRNPA2B1 PE=1 SV=2 - [ROA2_HUMAN]	859.836	28.05	2	6	9	32	0.94766	24	9.55897	1.00024	24	4.08226	0.994769	24	3.80606	1.00943	24	4.07176	1.05984	24	10.6396	0.881869	24	9.42199	0.920552	24	15.478	353	37.4067	8.95361
P05388	60S acidic ribosomal protein P0 OS=Homo sapiens GN=RPLP0 PE=1 SV=1 - [RLA0_HUMAN]	847.77	30.28	13	8	8	26	1.01152	26	10.9219	0.990791	26	3.81262	0.995911	26	4.46748	1.01789	26	3.44009	1.05061	26	15.0522	0.92972	26	29.3849	1.01346	26	10.1379	317	34.2518	5.97314
P49748	Very long-chain specific acyl-CoA dehydrogenase, mitochondrial OS=Homo sapiens GN=ACADVL PE=1 SV=1 - [ACADV_HUMAN]	847.078	23.66	8	12	12	31	0.961337	31	8.0639	1.0001	31	2.81313	0.994895	31	3.39649	1.00521	31	2.54787	0.992941	31	8.62884	1.04654	31	23.9372	0.96507	31	7.5433	655	70.3454	8.74854
P52597	Heterogeneous nuclear ribonucleoprotein F OS=Homo sapiens GN=HNRNPF PE=1 SV=3 - [HNRPF_HUMAN]	845.287	25.06	3	7	8	31	0.943802	19	6.65728	0.99411	19	2.95315	0.995545	19	4.99006	1.01282	19	2.71852	1.013	19	4.35742	0.967926	19	8.01988	0.938503	19	14.2412	415	45.6429	5.57959
P61026	Ras-related protein Rab-10 OS=Homo sapiens GN=RAB10 PE=1 SV=1 - [RAB10_HUMAN]	836.251	26	31	3	5	31	1.05668	11	13.9449	1.00332	11	3.54324	1.01798	11	1.84134	0.983058	11	5.40533	0.813869	11	38.0751	2.14065	11	47.26	0.986481	11	13.6207	200	22.5266	8.38232
X6RJP6	Transgelin-2 (Fragment) OS=Homo sapiens GN=TAGLN2 PE=1 SV=1 - [X6RJP6_HUMAN]	817.513	61.5	2	8	8	24	0.983237	21	5.87554	0.999396	21	1.50499	1.00642	21	2.36314	0.988764	21	4.00542	1.06368	21	8.19699	0.85047	21	21.0421	1.09241	21	8.5042	187	21.0725	7.81104
P55795	Heterogeneous nuclear ribonucleoprotein H2 OS=Homo sapiens GN=HNRNPH2 PE=1 SV=1 - [HNRH2_HUMAN]	803.234	23.83	5	5	10	34	0.838062	14	5.19323	1.00076	14	1.57622	0.990621	14	3.09333	1.00966	14	3.11082	0.872933	14	10.328	0.876998	14	29.0023	0.776709	14	21.0597	449	49.2323	6.30322
P63241	Eukaryotic translation initiation factor 5A-1 OS=Homo sapiens GN=EIF5A PE=1 SV=2 - [IF5A1_HUMAN]	801.308	49.35	8	5	5	23	1.01752	23	8.6512	1.00358	23	5.0321	0.988262	23	5.26237	1.00492	23	4.87566	1.07263	23	15.5707	0.930492	23	21.8249	1.07632	23	12.8925	154	16.8214	5.23682
P62826	GTP-binding nuclear protein Ran OS=Homo sapiens GN=RAN PE=1 SV=3 - [RAN_HUMAN]	801.101	19.44	6	4	4	22	1.02116	22	3.28618	1.00742	22	3.01119	1.00009	22	3.43883	0.997207	22	2.16712	1.0996	22	13.9438	0.903166	22	23.8602	1.05328	22	5.48748	216	24.4076	7.48877
Q06830	Peroxiredoxin-1 OS=Homo sapiens GN=PRDX1 PE=1 SV=1 - [PRDX1_HUMAN]	793.738	43.72	3	8	9	38	0.970521	31	6.01969	1.01272	31	2.86214	0.984134	31	4.66222	1.00561	31	3.71884	1.10402	31	10.9803	0.769609	31	40.7287	1.02264	31	6.23298	199	22.0963	8.1333
P62701	40S ribosomal protein S4, X isoform OS=Homo sapiens GN=RPS4X PE=1 SV=2 - [RS4X_HUMAN]	785.869	52.47	5	15	15	38	1.11329	38	11.4651	1.01093	38	4.56409	1.00126	38	3.29397	0.991886	38	4.11614	1.11549	38	19.725	1.07042	38	38.4982	1.0893	38	8.17531	263	29.5791	10.1548
P06703	Protein S100-A6 OS=Homo sapiens GN=S100A6 PE=1 SV=1 - [S10A6_HUMAN]	785.565	53.33	2	5	5	46	0.713576	44	16.9775	1.00217	45	3.38377	0.998375	44	3.52697	0.998627	46	4.21167	0.562702	44	22.1982	0.960611	44	27.2624	0.656681	44	18.8748	90	10.1733	5.47803
Q14974	Importin subunit beta-1 OS=Homo sapiens GN=KPNB1 PE=1 SV=2 - [IMB1_HUMAN]	782.51	21.23	5	12	12	25	1.01334	25	5.38039	0.985876	25	3.95859	1.00507	25	4.7782	0.997187	25	3.69372	1.08476	25	18.1825	0.979013	25	30.2646	1.0508	25	12.6272	876	97.108	4.77979
P42704	Leucine-rich PPR motif-containing protein, mitochondrial OS=Homo sapiens GN=LRPPRC PE=1 SV=3 - [LPPRC_HUMAN]	778.773	18.79	3	21	21	34	0.955774	34	5.8306	0.996482	34	2.77858	1.00199	34	4.42595	1.00774	34	5.06245	0.953147	34	13.9182	0.955967	34	24.6906	0.996078	34	7.00722	1394	157.805	6.12549
P63244	Guanine nucleotide-binding protein subunit beta-2-like 1 OS=Homo sapiens GN=GNB2L1 PE=1 SV=3 - [GBLP_HUMAN]	769.965	43.53	21	14	14	43	1.12092	43	11.3823	1.01603	43	2.99692	0.998992	43	4.13068	0.992912	43	3.19224	1.24337	43	14.5297	0.959026	43	27.1466	1.13254	43	8.92233	317	35.0546	7.69385
F8VTQ5	Heterogeneous nuclear ribonucleoprotein A1 (Fragment) OS=Homo sapiens GN=HNRNPA1 PE=1 SV=1 - [F8VTQ5_HUMAN]	754.272	37.93	8	3	6	26	0.910972	18	9.78153	1.01289	18	3.29431	0.994108	18	4.35754	1.00324	18	2.63673	0.972142	18	8.96753	0.87137	18	11.7059	0.89657	18	5.75501	145	16.5262	6.63916
Q12931	Heat shock protein 75 kDa, mitochondrial OS=Homo sapiens GN=TRAP1 PE=1 SV=3 - [TRAP1_HUMAN]	752.58	3.69	3	1	2	26	0.963025	1		1.03091	1		0.970211	1		0.993589	1		1.00901	1		0.971004	1		1.00095	1		704	80.0597	8.20654
C9J1Z8	ADP-ribosylation factor 5 (Fragment) OS=Homo sapiens GN=ARF5 PE=1 SV=1 - [C9J1Z8_HUMAN]	737.185	38.67	4	1	5	23	1.04167	1		0.943967	1		1.02815	1		1.037	1		0.870812	1		1.49822	1		1.07251	1		150	17.0959	7.34229
P40939	Trifunctional enzyme subunit alpha, mitochondrial OS=Homo sapiens GN=HADHA PE=1 SV=2 - [ECHA_HUMAN]	707.281	22.41	2	16	16	29	0.908032	29	8.66222	0.994548	29	1.92856	0.989076	29	4.67501	1.00191	29	3.61104	0.861636	29	13.0894	0.97903	29	30.9453	0.928656	29	7.64884	763	82.9469	9.0415
P30153	Serine/threonine-protein phosphatase 2A 65 kDa regulatory subunit A alpha isoform OS=Homo sapiens GN=PPP2R1A PE=1 SV=4 - [2AAA_HUMAN]	700.12	16.47	6	7	7	20	1.05532	20	6.7016	0.992273	20	4.09312	1.00057	20	5.20434	0.991928	20	6.60146	1.12559	20	10.5761	0.973711	20	15.5194	1.12574	20	5.5251	589	65.2669	5.10986
C9J9K3	40S ribosomal protein SA (Fragment) OS=Homo sapiens GN=RPSA PE=1 SV=3 - [C9J9K3_HUMAN]	673.834	40.91	6	8	8	25	1.03396	22	9.72227	1.00153	22	2.51008	1.00152	22	3.67467	0.989392	22	3.66578	1.0686	22	12.7999	1.04065	22	25.2802	1.03377	22	7.70526	264	29.487	5.24951
P30084	Enoyl-CoA hydratase, mitochondrial OS=Homo sapiens GN=ECHS1 PE=1 SV=4 - [ECHM_HUMAN]	670.462	22.41	1	4	4	16	0.782244	16	13.7184	0.98231	16	2.02483	1.00231	16	6.30444	0.992768	16	7.27106	0.784013	16	11.9422	0.795401	16	11.9199	0.811069	16	19.3976	290	31.3671	8.07471
Q13200	26S proteasome non-ATPase regulatory subunit 2 OS=Homo sapiens GN=PSMD2 PE=1 SV=3 - [PSMD2_HUMAN]	654.356	12.89	3	8	8	22	1.03759	22	9.5138	0.976639	22	3.47992	1.02004	22	4.31695	0.981323	22	3.38045	1.0909	22	14.5107	1.06555	21	24.8825	1.00072	22	18.1269	908	100.136	5.19873
P62241	40S ribosomal protein S8 OS=Homo sapiens GN=RPS8 PE=1 SV=2 - [RS8_HUMAN]	652.22	45.67	2	8	8	23	1.08703	22	6.11108	1.00642	22	5.77276	0.995309	22	3.84007	1.00302	22	3.69177	1.14338	22	8.78229	1.07616	22	20.3555	1.11522	22	4.51649	208	24.1902	10.3159
P27797	Calreticulin OS=Homo sapiens GN=CALR PE=1 SV=1 - [CALR_HUMAN]	629.1	19.66	2	7	7	24	1.01362	24	12.562	0.997383	24	3.41448	0.999385	24	2.78209	0.995106	24	2.31209	0.743358	24	30.4768	1.53351	24	67.6999	1.03537	24	15.3624	417	48.1118	4.43701
P31949	Protein S100-A11 OS=Homo sapiens GN=S100A11 PE=1 SV=2 - [S10AB_HUMAN]	628.189	49.52	1	5	5	27	1.02894	27	16.3791	1.00419	27	3.27819	0.999088	27	4.52745	0.988664	27	2.776	0.912644	27	29.5077	1.11671	27	74.9617	1.08548	27	20.6269	105	11.7328	7.12256
B4DUR8	T-complex protein 1 subunit gamma OS=Homo sapiens GN=CCT3 PE=1 SV=1 - [B4DUR8_HUMAN]	627.437	28.4	8	11	11	21	1.08791	21	12.3475	0.997436	21	1.84544	1.00787	21	3.36633	0.994852	21	1.8513	1.09966	21	18.0883	0.946324	21	30.4715	1.10638	21	8.34671	500	55.6387	5.64307
P06748	Nucleophosmin OS=Homo sapiens GN=NPM1 PE=1 SV=2 - [NPM_HUMAN]	622.108	26.19	3	7	7	24	0.979967	23	11.7231	1.00141	23	3.85844	0.996192	23	3.38568	0.995678	23	3.34512	0.96904	23	9.4109	1.02563	23	41.6408	1.05291	23	11.1367	294	32.5548	4.77979
P61006	Ras-related protein Rab-8A OS=Homo sapiens GN=RAB8A PE=1 SV=1 - [RAB8A_HUMAN]	603.778	24.64	40	2	5	25	1.06912	2	12.0054	1.02714	2	2.75113	0.99119	2	8.26464	0.974556	2	5.06387	1.06298	2	0.0325828	1.16902	2	45.9931	1.10217	2	5.05969	207	23.6532	9.0708
Q9H0U4	Ras-related protein Rab-1B OS=Homo sapiens GN=RAB1B PE=1 SV=1 - [RAB1B_HUMAN]	592.946	24.38	37	2	6	26	1.12718	2	1.0682	0.979466	2	0.62376	1.03768	2	0.830473	0.985835	2	0.15494	1.04568	2	9.77637	1.34527	2	14.0294	1.19857	2	2.31943	201	22.1572	5.73193
F5H157	Ras-related protein Rab-35 (Fragment) OS=Homo sapiens GN=RAB35 PE=1 SV=1 - [F5H157_HUMAN]	590.131	20	33	1	4	23	0.891529	2	3.71253	1.00155	2	0.105214	1.0296	2	4.59353	0.96709	2	5.05298	0.833749	2	7.38393	0.99968	2	4.85572	0.98233	2	5.30045	185	21.2009	8.30908
P10809	60 kDa heat shock protein, mitochondrial OS=Homo sapiens GN=HSPD1 PE=1 SV=2 - [CH60_HUMAN]	585.352	27.23	7	11	11	22	0.918466	22	12.2003	1.00505	22	2.70404	0.978641	22	3.37449	1.01184	22	4.79492	0.916931	22	18.1022	0.931786	22	25.7236	0.940534	22	8.72223	573	61.0164	5.87158
P69905	Hemoglobin subunit alpha OS=Homo sapiens GN=HBA1 PE=1 SV=2 - [HBA_HUMAN]	584.679	25.35	3	4	4	25	1.10044	25	8.94659	0.990682	25	3.36982	1.00467	25	3.01172	1.00645	25	2.8552	1.09872	25	11.7921	0.8848	25	44.5994	1.29047	25	20.433	142	15.2479	8.67529
O00148	ATP-dependent RNA helicase DDX39A OS=Homo sapiens GN=DDX39A PE=1 SV=2 - [DX39A_HUMAN]	579.078	22.95	10	6	11	31	0.967744	16	8.89247	0.992817	16	5.15067	1.02304	16	3.25773	1.00281	16	5.24827	0.776697	16	33.993	1.24714	16	51.2203	0.954337	16	11.1969	427	49.098	5.68115
P60174	Triosephosphate isomerase OS=Homo sapiens GN=TPI1 PE=1 SV=3 - [TPIS_HUMAN]	574.463	35.66	3	8	8	17	0.926429	17	13.5721	0.999211	17	2.05964	1.00688	17	4.02914	1.00488	17	4.46192	0.800938	17	15.9466	0.946693	17	27.9496	1.0236	17	10.3175	286	30.7717	5.92236
P23246	Splicing factor, proline- and glutamine-rich OS=Homo sapiens GN=SFPQ PE=1 SV=2 - [SFPQ_HUMAN]	568.332	9.19	1	4	5	21	1.04907	15	2.69183	1.00827	15	2.27867	0.983362	15	2.58909	1.00525	15	4.04772	1.09453	15	10.4879	1.17535	15	26.3395	0.9975	15	4.31746	707	76.1016	9.43701
P62424	60S ribosomal protein L7a OS=Homo sapiens GN=RPL7A PE=1 SV=2 - [RL7A_HUMAN]	563.455	23.68	3	6	6	24	0.992906	24	9.39045	1.00916	24	2.53647	0.9916	24	4.84191	0.986567	24	3.91036	0.977813	24	16.9666	1.04122	24	26.2121	1.017	24	10.3977	266	29.977	10.6089
P27824	Calnexin OS=Homo sapiens GN=CANX PE=1 SV=2 - [CALX_HUMAN]	556.452	12.67	9	8	8	23	1.01351	23	5.13882	0.992458	23	2.33712	0.998867	23	2.81591	1.00619	23	3.36758	1.10279	23	6.02274	0.880677	23	22.6225	1.05091	23	7.82937	592	67.5259	4.60205
P07741	Adenine phosphoribosyltransferase OS=Homo sapiens GN=APRT PE=1 SV=2 - [APT_HUMAN]	554.402	66.67	5	9	9	18	1.03834	18	10.7353	1.00055	18	2.73846	1.0076	18	3.33336	0.998943	18	3.22292	1.14765	18	13.9437	0.982077	18	23.8676	1.0767	18	13.7899	180	19.5954	6.02393
A8MUD9	60S ribosomal protein L7 OS=Homo sapiens GN=RPL7 PE=1 SV=1 - [A8MUD9_HUMAN]	552.608	48.56	7	10	10	25	1.04508	25	8.92333	1.00902	25	3.72547	1.02056	25	3.27446	0.986866	25	4.52914	1.24701	25	17.3311	0.969277	25	20.3033	1.00374	25	6.57083	208	24.4174	10.6675
J3KTA4	Probable ATP-dependent RNA helicase DDX5 OS=Homo sapiens GN=DDX5 PE=1 SV=1 - [J3KTA4_HUMAN]	552.318	18.4	5	6	11	24	1.05719	12	5.61488	1.01314	12	1.73034	0.990196	12	3.04049	0.977154	12	5.73833	1.21245	12	11.4941	0.872843	12	11.2064	1.08735	12	9.02734	614	69.0438	8.85107
E7EQV9	Ribosomal protein L15 (Fragment) OS=Homo sapiens GN=RPL15 PE=1 SV=1 - [E7EQV9_HUMAN]	546.329	20.11	4	3	3	17	1.075	17	9.65531	1.00172	17	4.02032	1.00271	17	2.66862	1.0032	17	4.23163	1.00661	17	13.5275	1.27939	17	32.6082	1.04031	17	7.89773	174	20.4971	11.2827
P26641	Elongation factor 1-gamma OS=Homo sapiens GN=EEF1G PE=1 SV=3 - [EF1G_HUMAN]	539.96	28.83	1	8	8	20	0.993923	20	7.31283	0.993532	20	2.52088	1.02319	20	4.76266	0.989832	20	1.74749	0.930704	20	18.4165	1.03444	20	18.6363	1.07037	20	7.67482	437	50.0871	6.66846
Q15233	Non-POU domain-containing octamer-binding protein OS=Homo sapiens GN=NONO PE=1 SV=4 - [NONO_HUMAN]	539.503	18.05	5	5	7	28	0.974025	15	2.16935	0.97439	15	4.60635	1.01723	15	6.93844	0.998243	15	2.70707	1.01868	15	18.0556	1.17647	15	32.7083	0.954583	15	4.61639	471	54.1973	8.95361
P46781	40S ribosomal protein S9 OS=Homo sapiens GN=RPS9 PE=1 SV=3 - [RS9_HUMAN]	537.351	38.66	5	9	9	32	1.1061	31	9.23854	1.00007	31	3.39857	1.00465	31	4.63378	0.993974	31	4.4345	1.2151	31	9.53889	1.15585	31	18.3502	1.07219	31	8.27256	194	22.5776	10.6528
P55060	Exportin-2 OS=Homo sapiens GN=CSE1L PE=1 SV=3 - [XPO2_HUMAN]	537.046	11.12	1	6	6	14	1.16788	13	21.7202	0.997054	13	5.05886	0.998417	13	3.81555	1.01765	13	5.41986	1.32418	13	12.6113	1.14876	13	47.2605	1.05502	13	11.5047	971	110.346	5.77002
D6RB09	40S ribosomal protein S3a (Fragment) OS=Homo sapiens GN=RPS3A PE=1 SV=3 - [D6RB09_HUMAN]	535.316	35.05	12	8	8	24	1.09872	24	19.0669	0.999034	24	3.74816	0.970085	24	7.88301	1.00372	24	6.75788	0.984712	24	25.6938	1.67612	24	128.709	1.03869	24	5.6323	194	22.5579	9.75928
E9PFT6	Hemoglobin subunit delta OS=Homo sapiens GN=HBD PE=1 SV=1 - [E9PFT6_HUMAN]	533.8	13.48	10	2	2	32	0.949228	32	5.78546	0.988029	32	4.72302	1.01226	32	3.20167	0.990513	32	3.57636	0.936206	32	11.1046	0.739437	32	44.4711	1.14314	32	10.8769	141	15.4099	7.91357
E7ENZ3	T-complex protein 1 subunit epsilon OS=Homo sapiens GN=CCT5 PE=1 SV=1 - [E7ENZ3_HUMAN]	516.829	22.84	4	7	7	16	1.02236	15	9.01488	1.00904	15	3.27428	0.989423	15	2.39529	0.998436	15	4.53968	1.13088	15	12.3089	0.747835	15	26.5353	1.05506	15	11.7801	486	53.814	6.41748
P62258	14-3-3 protein epsilon OS=Homo sapiens GN=YWHAE PE=1 SV=1 - [1433E_HUMAN]	516.49	21.96	5	3	5	17	0.841258	7	7.22383	1.0055	7	3.61959	0.966792	7	5.65194	1.01845	7	4.70584	0.850292	7	3.23191	0.845495	7	22.7834	0.85774	7	6.24195	255	29.1554	4.7417
E5RGH3	Polyadenylate-binding protein 1 (Fragment) OS=Homo sapiens GN=PABPC1 PE=1 SV=1 - [E5RGH3_HUMAN]	510.87	54.63	12	1	4	11	1.04482	1		1.04445	1		0.907417	1		1.04099	1		0.94234	1		1.52257	1		0.98327	1		108	12.1951	8.45557
B1ANR0	Poly(A) binding protein, cytoplasmic 4 (Inducible form), isoform CRA_e OS=Homo sapiens GN=PABPC4 PE=1 SV=1 - [B1ANR0_HUMAN]	505.79	8.62	9	1	4	11	1.02587	1		0.948071	1		1.07808	1		0.981921	1		1.01463	1		1.34237	1		0.95226	1		615	67.9279	9.45166
P62753	40S ribosomal protein S6 OS=Homo sapiens GN=RPS6 PE=1 SV=1 - [RS6_HUMAN]	504.183	34.54	4	9	9	25	1.06269	17	6.30348	1.02146	17	2.90086	0.986129	17	2.88531	0.984659	17	2.77443	1.12111	17	10.9886	1.11026	17	34.5414	1.06103	17	6.28648	249	28.663	10.8433
B4DJV2	Citrate synthase OS=Homo sapiens GN=CS PE=1 SV=1 - [B4DJV2_HUMAN]	502.45	15.01	21	7	7	19	0.945687	19	7.842	0.999355	19	1.97602	0.996383	19	5.64017	1.00233	19	2.93706	0.931449	19	10.4494	1.02031	19	36.293	0.985815	19	10.2761	453	50.3997	7.89893
P50991	T-complex protein 1 subunit delta OS=Homo sapiens GN=CCT4 PE=1 SV=4 - [TCPD_HUMAN]	497.429	22.82	1	7	7	18	1.07407	17	9.55737	1.01432	17	5.17436	1.01536	17	3.38908	0.984599	17	5.54766	1.10445	17	11.2563	1.04857	17	16.5638	1.13203	17	8.37496	539	57.8878	7.82568
P17655	Calpain-2 catalytic subunit OS=Homo sapiens GN=CAPN2 PE=1 SV=6 - [CAN2_HUMAN]	496.017	15.71	1	7	7	15	0.93615	15	6.242	0.9846	15	5.02879	0.97503	15	3.60228	1.04332	15	5.93044	1.03385	15	15.1327	0.944253	15	19.7451	0.93905	15	11.4756	700	79.9448	4.98291
P61586	Transforming protein RhoA OS=Homo sapiens GN=RHOA PE=1 SV=1 - [RHOA_HUMAN]	493.84	59.07	16	8	8	17	1.01121	17	9.24897	1.01538	17	3.13144	1.00484	17	5.13686	0.98643	17	4.55977	1.03127	17	9.86864	0.828088	17	36.0824	1.03721	17	11.2248	193	21.7541	6.1001
P26640	Valine--tRNA ligase OS=Homo sapiens GN=VARS PE=1 SV=4 - [SYVC_HUMAN]	492.009	11.63	3	11	11	20	1.07998	20	11.6016	1.01796	20	4.0218	0.9847	20	4.95748	0.9991	20	3.6151	1.06179	20	19.8329	0.949177	20	26.7578	1.08619	20	9.15083	1264	140.387	7.59131
P02461	Collagen alpha-1(III) chain OS=Homo sapiens GN=COL3A1 PE=1 SV=4 - [CO3A1_HUMAN]	490.162	1.36	1	2	3	89	3.47721	64	33.1093	1.00988	64	6.23534	0.973653	64	8.38127	0.997787	64	8.76505	0.449159	56	17.8834	15.0337	64	43.0391	0.594129	61	39.3568	1466	138.479	6.60986
P25398	40S ribosomal protein S12 OS=Homo sapiens GN=RPS12 PE=1 SV=3 - [RS12_HUMAN]	486.253	53.79	1	7	7	20	0.97957	20	6.76503	1.00861	20	2.84396	0.991336	20	3.94638	0.990874	20	3.57041	1.09218	20	17.1168	0.758942	20	21.6175	1.11596	20	10.712	132	14.5055	7.21045
Q99832	T-complex protein 1 subunit eta OS=Homo sapiens GN=CCT7 PE=1 SV=2 - [TCPH_HUMAN]	485.381	16.76	3	8	8	17	1.07368	17	8.87619	1.0102	17	2.42094	0.982016	17	5.22558	1.01684	17	4.65229	1.0861	17	7.79096	0.848435	17	36.8923	1.15127	17	12.6966	543	59.3289	7.6499
M0R0F0	40S ribosomal protein S5 (Fragment) OS=Homo sapiens GN=RPS5 PE=1 SV=1 - [M0R0F0_HUMAN]	481.78	22.5	4	4	4	11	1.07212	11	4.90443	1.01597	11	1.87182	1.01731	11	1.96539	0.987711	11	2.47064	1.23196	11	8.62372	0.889699	11	28.4521	1.11905	11	2.54359	200	22.3768	9.5542
Q5VVC9	60S ribosomal protein L11 (Fragment) OS=Homo sapiens GN=RPL11 PE=1 SV=1 - [Q5VVC9_HUMAN]	481.604	37.4	3	5	5	15	0.977041	15	5.75785	0.99692	15	3.17566	0.997502	15	3.20818	1.00217	15	3.03147	1.04154	15	12.3713	0.911979	15	25.6146	1.0002	15	10.8028	131	14.9138	8.86572
H0YHC3	Nucleosome assembly protein 1-like 1 (Fragment) OS=Homo sapiens GN=NAP1L1 PE=1 SV=1 - [H0YHC3_HUMAN]	475.53	24.75	26	4	4	15	0.883803	15	11.0908	0.969071	15	3.01186	1.02298	15	3.24353	1.01761	15	2.279	0.96215	15	13.5548	0.681049	15	29.119	0.960437	15	8.7076	198	23.4028	4.80518
Q96QK1	Vacuolar protein sorting-associated protein 35 OS=Homo sapiens GN=VPS35 PE=1 SV=2 - [VPS35_HUMAN]	471.567	11.31	3	8	8	20	1.0263	19	6.40833	1.00665	19	3.05064	1.00201	19	4.83267	0.992303	19	2.50878	1.099	19	17.3332	0.897952	19	30.5898	1.05581	19	7.25053	796	91.6489	5.49072
P46940	Ras GTPase-activating-like protein IQGAP1 OS=Homo sapiens GN=IQGAP1 PE=1 SV=1 - [IQGA1_HUMAN]	465.76	4.53	2	5	5	11	0.955318	11	8.26524	0.979513	11	3.79694	1.00704	11	3.73992	1.01505	11	2.39056	0.99698	11	7.75564	0.998267	11	21.1873	1.01338	11	9.17982	1657	189.134	6.48096
P22102	Trifunctional purine biosynthetic protein adenosine-3 OS=Homo sapiens GN=GART PE=1 SV=1 - [PUR2_HUMAN]	458.8	11.68	7	7	7	14	1.12776	14	11.5604	0.997172	14	1.94216	1.00428	14	5.27547	0.991514	14	4.35187	1.11475	14	19.8429	0.958691	14	18.4928	1.24043	14	5.97515	1010	107.699	6.69775
F8VUA6	60S ribosomal protein L18 (Fragment) OS=Homo sapiens GN=RPL18 PE=1 SV=1 - [F8VUA6_HUMAN]	458.3	28.46	7	3	3	12	1.01907	12	5.51034	0.999816	12	1.82116	0.995009	12	4.77921	0.99165	12	3.96958	1.10039	12	11.6846	0.993123	12	15.439	1.01493	12	3.98214	130	14.5201	11.7515
A0A087X0X3	Heterogeneous nuclear ribonucleoprotein M OS=Homo sapiens GN=HNRNPM PE=1 SV=1 - [A0A087X0X3_HUMAN]	458.274	7.12	9	5	5	15	0.930002	15	9.23726	1.00518	15	2.08645	1.00634	15	4.39413	0.993144	15	2.92379	1.00208	15	21.0211	0.888164	15	14.5998	0.892773	15	3.16657	730	77.5184	8.77783
Q9Y277	Voltage-dependent anion-selective channel protein 3 OS=Homo sapiens GN=VDAC3 PE=1 SV=1 - [VDAC3_HUMAN]	456.547	12.72	1	2	4	16	0.922411	3	0.662526	1.00921	3	2.70458	1.01438	3	2.15327	0.974511	3	9.65115	1.00434	3	3.18321	0.782866	3	13.2776	0.847103	3	4.90844	283	30.6393	8.66064
M0R3D6	60S ribosomal protein L18a (Fragment) OS=Homo sapiens GN=RPL18A PE=1 SV=1 - [M0R3D6_HUMAN]	451.384	43.26	5	6	6	22	1.04176	22	8.75638	1.00142	22	3.19757	0.999894	22	3.02886	0.999217	22	3.59888	0.879902	22	24.4941	1.5409	22	37.1293	0.9914	22	10.0018	141	16.7038	10.77
P53396	ATP-citrate synthase OS=Homo sapiens GN=ACLY PE=1 SV=3 - [ACLY_HUMAN]	450.735	7.63	2	7	8	21	1.10831	20	8.93804	1.01481	20	2.05781	0.998945	20	4.98386	0.999407	20	4.52458	1.09169	20	30.4248	1.01029	20	33.0415	1.07482	20	8.82854	1101	120.762	7.32764
Q06210	Glutamine--fructose-6-phosphate aminotransferase [isomerizing] 1 OS=Homo sapiens GN=GFPT1 PE=1 SV=3 - [GFPT1_HUMAN]	448.72	16.31	3	8	9	14	1.07622	13	9.26531	0.981062	13	5.32978	1.01543	13	6.0125	1.03665	13	4.58057	1.23419	13	18.3387	0.905348	12	10.0486	1.12096	13	14.6647	699	78.7563	7.10791
P31942	Heterogeneous nuclear ribonucleoprotein H3 OS=Homo sapiens GN=HNRNPH3 PE=1 SV=2 - [HNRH3_HUMAN]	444.413	15.03	1	4	5	18	0.961564	14	10.3	1.02205	14	2.58113	0.9934	14	3.3578	0.990464	14	2.98637	0.997508	14	19.9296	1.08597	14	33.3586	0.910037	14	13.1635	346	36.9031	6.87354
P35579	Myosin-9 OS=Homo sapiens GN=MYH9 PE=1 SV=4 - [MYH9_HUMAN]	440.183	5.36	6	9	9	19	1.02795	19	9.94451	0.998273	19	3.20977	0.998209	19	3.71066	0.993421	19	7.69019	1.04834	19	10.984	1.01966	19	46.4564	1.08838	19	9.24459	1960	226.392	5.60498
D6REL8	Fibrinogen beta chain OS=Homo sapiens GN=FGB PE=1 SV=1 - [D6REL8_HUMAN]	439.349	20.22	2	6	6	15	0.952801	15	7.18322	0.999898	15	2.90501	0.998648	15	3.06542	0.993324	15	3.65504	0.93593	15	12.5119	0.722275	14	57.5287	1.07164	15	9.45189	272	31.1594	7.25439
P61981	14-3-3 protein gamma OS=Homo sapiens GN=YWHAG PE=1 SV=2 - [1433G_HUMAN]	438.803	30.36	1	2	7	20	0.878905	5	1.94788	1.0089	5	6.7934	0.913732	5	7.91157	1.07623	5	12.9711	0.952178	5	7.81295	0.862239	5	6.71063	0.884545	5	0.327669	247	28.2849	4.89404
Q04917	14-3-3 protein eta OS=Homo sapiens GN=YWHAH PE=1 SV=4 - [1433F_HUMAN]	435.843	32.93	2	3	8	20	0.913391	5	8.076	1.00598	5	7.02466	0.973295	5	3.16271	1.01757	5	0.528244	0.955528	5	14.217	0.959597	5	11.0628	0.882386	5	1.20443	246	28.201	4.84326
Q7L1Q6	Basic leucine zipper and W2 domain-containing protein 1 OS=Homo sapiens GN=BZW1 PE=1 SV=1 - [BZW1_HUMAN]	430.788	22.91	14	10	10	18	1.07295	18	10.534	0.991112	18	4.93747	1.01418	18	6.47264	0.996062	18	3.62979	1.1475	18	22.2557	1.22874	18	29.2434	1.03179	18	7.51691	419	48.0127	5.92236
P62277	40S ribosomal protein S13 OS=Homo sapiens GN=RPS13 PE=1 SV=2 - [RS13_HUMAN]	427.436	33.11	3	5	5	27	1.20759	27	22.0231	1.01234	27	4.90809	1.0068	27	4.25553	0.984869	27	5.26898	0.70538	27	33.9335	2.99154	27	84.7748	0.917721	27	11.565	151	17.2117	10.5356
H7C1Q9	Protein transport protein Sec61 subunit alpha isoform 2 (Fragment) OS=Homo sapiens GN=SEC61A2 PE=3 SV=1 - [H7C1Q9_HUMAN]	424.97	43.62	12	3	3	17	1.02038	17	7.70946	0.971585	17	5.69209	1.0312	17	6.90539	1.01946	17	5.29797	1.01408	17	5.42525	1.40081	17	24.5563	0.951795	17	12.7956	94	10.4765	8.00146
Q01813	ATP-dependent 6-phosphofructokinase, platelet type OS=Homo sapiens GN=PFKP PE=1 SV=2 - [PFKAP_HUMAN]	424.914	14.03	8	6	9	18	1.06624	11	9.62043	1.01396	11	3.25621	1.00159	11	3.179	1.00761	11	2.58705	1.04562	11	22.1589	1.08634	11	40.2775	1.02791	11	4.0403	784	85.5415	7.54736
P26373	60S ribosomal protein L13 OS=Homo sapiens GN=RPL13 PE=1 SV=4 - [RL13_HUMAN]	424.119	16.11	2	4	4	21	1.1049	21	6.73476	0.991338	21	3.77932	1.01456	21	2.4062	0.996123	21	4.61214	1.14438	21	18.5823	1.23938	21	13.0928	1.07278	21	8.40168	211	24.2465	11.6489
Q5STU3	Spliceosome RNA helicase DDX39B OS=Homo sapiens GN=DDX39B PE=1 SV=2 - [Q5STU3_HUMAN]	421.347	16.71	11	3	8	18	1.07797	3	12.1936	0.991614	3	3.38257	1.01925	3	6.9936	1.00521	3	2.08551	1.00516	3	12.3137	1.27247	3	121.939	1.05326	3	0.460566	425	48.7938	7.07861
Q13151	Heterogeneous nuclear ribonucleoprotein A0 OS=Homo sapiens GN=HNRNPA0 PE=1 SV=1 - [ROA0_HUMAN]	412.451	12.46	1	3	4	17	0.910648	11	7.35417	1.00093	11	2.98835	0.97773	11	4.77116	0.986721	11	3.27377	0.740018	11	16.9535	1.54399	11	47.4774	0.834646	11	6.82674	305	30.8218	9.29053
O75083	WD repeat-containing protein 1 OS=Homo sapiens GN=WDR1 PE=1 SV=4 - [WDR1_HUMAN]	408.05	12.71	2	9	9	22	1.10168	22	9.2989	1.00723	22	2.35554	0.988728	22	2.96399	0.998515	22	4.26895	1.03586	22	10.9439	1.24664	22	37.5859	1.15696	22	13.3677	606	66.1519	6.65381
P36578	60S ribosomal protein L4 OS=Homo sapiens GN=RPL4 PE=1 SV=5 - [RL4_HUMAN]	404.91	14.99	4	6	6	16	1.05765	16	8.24768	1.01855	16	3.082	0.993281	16	3.55615	0.983258	16	2.04384	1.14069	16	10.274	1.07383	16	7.05321	1.06846	16	5.21645	427	47.6674	11.063
P78371	T-complex protein 1 subunit beta OS=Homo sapiens GN=CCT2 PE=1 SV=4 - [TCPB_HUMAN]	402.383	25.79	3	9	9	13	1.02746	12	24.9222	1.00167	12	5.95982	1.02801	12	9.1673	0.982736	12	4.84951	1.10197	12	7.30419	0.945255	12	26.4361	1.13668	12	26.1499	535	57.4521	6.45557
P04843	Dolichyl-diphosphooligosaccharide--protein glycosyltransferase subunit 1 OS=Homo sapiens GN=RPN1 PE=1 SV=1 - [RPN1_HUMAN]	402.133	11.86	3	6	6	18	0.963054	18	5.99829	0.989464	18	2.88616	1.00535	18	3.39884	1.02421	18	3.47016	1.07401	18	8.4947	0.951053	18	11.2607	0.962668	18	4.96047	607	68.5268	6.37939
Q92841	Probable ATP-dependent RNA helicase DDX17 OS=Homo sapiens GN=DDX17 PE=1 SV=2 - [DDX17_HUMAN]	401.03	10.43	2	2	7	16	0.877409	4	3.5855	1.01556	4	1.93437	0.998009	4	0.843001	0.99779	4	0.0647242	1.01962	4	0.856274	0.705854	4	8.02979	0.871643	4	4.99482	729	80.222	8.26514
Q53GS7	Nucleoporin GLE1 OS=Homo sapiens GN=GLE1 PE=1 SV=2 - [GLE1_HUMAN]	399.766	0.86	1	1	1	92	3.47481	92	13.7371	1.00989	92	6.44153	0.975106	92	7.56262	1.00529	92	8.27601	0.57127	90	15.2077	14.5362	92	17.9886	0.589367	90	22.8028	698	79.7856	7.43018
P56537	Eukaryotic translation initiation factor 6 OS=Homo sapiens GN=EIF6 PE=1 SV=1 - [IF6_HUMAN]	399.12	20.82	4	4	4	13	1.05951	13	6.67658	1.0163	13	4.77825	1.00215	13	1.96478	0.981651	13	4.38038	1.05616	13	6.51343	1.05397	13	16.7451	1.09466	13	6.51898	245	26.5822	4.67822
P13010	X-ray repair cross-complementing protein 5 OS=Homo sapiens GN=XRCC5 PE=1 SV=3 - [XRCC5_HUMAN]	398.422	15.03	2	9	9	16	0.914687	16	8.92077	0.998181	16	3.8762	1.00136	16	4.71831	0.995552	16	2.91694	0.872819	16	16.8523	1.13775	16	19.1735	0.926496	16	10.5446	732	82.6523	5.80811
Q9BSJ8	Extended synaptotagmin-1 OS=Homo sapiens GN=ESYT1 PE=1 SV=1 - [ESYT1_HUMAN]	395.99	11.68	1	7	7	14	0.997635	14	10.0677	0.988717	14	6.82677	0.985619	14	2.8157	1.00475	14	3.66723	1.14988	14	10.2044	0.918885	14	22.9682	1.02071	14	9.08251	1104	122.78	5.8335
A6PVH9	Copine-1 OS=Homo sapiens GN=CPNE1 PE=1 SV=1 - [A6PVH9_HUMAN]	395.01	12.27	18	4	4	12	0.997455	12	15.383	0.993953	12	3.87006	1.0074	12	4.32709	0.995144	12	4.06501	1.13425	12	20.2467	0.918039	12	11.6021	1.01565	12	9.97909	481	53.0135	5.8208
P31947	14-3-3 protein sigma OS=Homo sapiens GN=SFN PE=1 SV=1 - [1433S_HUMAN]	381.174	21.37	1	1	5	16	0.895098	2	0.439567	0.978294	2	0.847546	0.982261	2	0.740742	1.04301	2	0.227943	0.826472	2	2.82659	0.936328	2	8.77282	1.03921	2	1.01197	248	27.7567	4.7417
H0YLU7	Electron transfer flavoprotein subunit alpha, mitochondrial (Fragment) OS=Homo sapiens GN=ETFA PE=1 SV=1 - [H0YLU7_HUMAN]	376.585	16.17	7	3	3	9	0.817855	9	17.9775	0.969914	9	3.79037	1.00143	9	2.57155	1.03355	9	5.91722	0.886443	9	17.6424	0.783956	9	10.3342	0.838147	9	14.9813	303	31.7197	7.98682
P53618	Coatomer subunit beta OS=Homo sapiens GN=COPB1 PE=1 SV=3 - [COPB_HUMAN]	375.259	12.17	4	9	9	17	1.03353	17	3.96842	0.994402	17	2.34729	1.01254	16	3.32247	0.992571	17	4.14576	1.1566	17	9.76294	1.00058	17	18.6129	0.995585	17	10.2839	953	107.074	6.04932
M0R210	40S ribosomal protein S16 OS=Homo sapiens GN=RPS16 PE=1 SV=1 - [M0R210_HUMAN]	375.045	49.61	7	7	7	17	1.11565	17	7.67292	1.00726	17	4.47236	0.991657	17	3.26497	0.989287	17	2.57367	1.1284	17	28.6219	1.24531	17	24.0221	1.06332	17	9.1245	129	14.41	10.228
P05997	Collagen alpha-2(V) chain OS=Homo sapiens GN=COL5A2 PE=1 SV=3 - [CO5A2_HUMAN]	370.026	1.87	2	3	3	20	2.50429	20	28.0629	1.0318	20	6.32107	0.974617	20	6.14691	1.00061	20	5.06407	0.497199	20	13.371	9.97245	20	35.1813	0.836127	20	26.5259	1499	144.821	6.45557
P30044	Peroxiredoxin-5, mitochondrial OS=Homo sapiens GN=PRDX5 PE=1 SV=4 - [PRDX5_HUMAN]	369.704	22.9	1	4	4	9	0.866912	9	14.3436	0.993654	9	3.33515	1.00304	9	8.38871	0.993675	9	6.89157	0.971382	9	11.2217	0.753491	9	17.7951	0.863788	9	14.2419	214	22.0725	8.70459
Q00325	Phosphate carrier protein, mitochondrial OS=Homo sapiens GN=SLC25A3 PE=1 SV=2 - [MPCP_HUMAN]	364.882	19.61	5	7	7	19	0.85521	19	12.7306	0.999248	19	2.49537	1.00944	19	4.09663	0.989046	19	2.80683	0.837088	19	22.0651	1.11945	19	34.975	0.748197	19	17.7531	362	40.0687	9.37842
P49327	Fatty acid synthase OS=Homo sapiens GN=FASN PE=1 SV=3 - [FAS_HUMAN]	364.68	2.19	1	4	4	10	1.07888	10	5.32237	1.00135	10	2.64583	1.00097	10	3.02925	1.00863	10	1.32109	1.15134	10	5.86203	1.05087	10	20.5091	1.09958	10	5.78487	2511	273.254	6.44287
P52209	6-phosphogluconate dehydrogenase, decarboxylating OS=Homo sapiens GN=PGD PE=1 SV=3 - [6PGD_HUMAN]	364.355	21.95	5	6	6	9	0.97601	9	18.8448	0.930024	9	6.19377	0.995263	9	4.63263	1.03935	9	10.0308	1.13188	9	10.6168	0.847293	9	38.0019	1.11481	9	12.3273	483	53.106	7.2251
D6RAN4	60S ribosomal protein L9 (Fragment) OS=Homo sapiens GN=RPL9 PE=1 SV=3 - [D6RAN4_HUMAN]	358.474	54.4	6	8	8	15	1.0854	15	12.758	0.986097	15	7.41009	0.986609	15	3.77089	1.0182	15	7.99511	1.02495	15	21.5613	1.30912	15	59.5027	0.953745	15	8.44616	182	20.8614	10.1987
P12107	Collagen alpha-1(XI) chain OS=Homo sapiens GN=COL11A1 PE=1 SV=4 - [COBA1_HUMAN]	353.864	1.55	6	4	4	32	1.91362	32	20.2512	0.999434	32	4.69635	0.988101	32	6.7143	1.00108	32	4.90166	0.554319	32	11.5415	6.9305	32	25.3611	0.77866	32	15.7115	1806	180.954	5.17334
D6RF44	Heterogeneous nuclear ribonucleoprotein D0 (Fragment) OS=Homo sapiens GN=HNRNPD PE=1 SV=3 - [D6RF44_HUMAN]	351.37	45.54	9	4	5	14	0.922803	13	4.07349	0.985292	13	1.34065	1.01157	13	1.94519	1.0037	13	2.9633	1.0507	13	7.30256	0.621417	13	45.8775	0.974899	13	10.0193	112	12.6325	8.57275
H7BYW1	Ras-related protein Rab-6A (Fragment) OS=Homo sapiens GN=RAB6A PE=1 SV=1 - [H7BYW1_HUMAN]	339.685	19.54	36	2	3	14	0.907848	4	16.2288	1.00852	4	1.07185	1.00728	4	2.56716	0.990927	4	1.6244	0.978411	4	10.9939	0.803098	4	40.0018	0.945817	4	7.28032	174	19.8432	7.1958
P61224	Ras-related protein Rap-1b OS=Homo sapiens GN=RAP1B PE=1 SV=1 - [RAP1B_HUMAN]	337.706	30.43	21	5	5	14	1.03463	14	7.79128	0.99243	14	3.22538	1.005	14	2.25926	0.997938	14	6.72482	1.14433	14	9.39528	0.869611	14	14.1276	1.03535	14	5.57824	184	20.8116	5.78271
D6RAM1	Heterogeneous nuclear ribonucleoprotein H (Fragment) OS=Homo sapiens GN=HNRNPH1 PE=1 SV=1 - [D6RAM1_HUMAN]	334.58	43.85	14	2	6	15	0.95692	7	5.24359	0.978936	7	1.75908	1.01369	7	4.58288	1.01117	7	4.63893	1.00314	7	5.14475	1.1114	7	25.9902	0.893796	7	10.615	130	14.6572	5.35107
C9JKI3	Caveolin (Fragment) OS=Homo sapiens GN=CAV1 PE=1 SV=1 - [C9JKI3_HUMAN]	333.835	28.26	4	3	3	10	0.970384	10	11.0176	1.00277	10	1.75612	0.994565	10	2.09916	0.990046	10	2.93486	0.694224	10	23.7744	2.02042	10	25.0483	0.807599	10	12.0298	138	15.9181	5.24951
P54136	Arginine--tRNA ligase, cytoplasmic OS=Homo sapiens GN=RARS PE=1 SV=2 - [SYRC_HUMAN]	331.407	11.82	3	8	8	16	1.08893	16	7.05286	1.00656	16	1.42074	1.01717	16	3.7562	0.974171	16	2.89705	1.11694	16	20.5162	1.02587	16	26.585	1.12551	16	4.83746	660	75.3309	6.68311
P05455	Lupus La protein OS=Homo sapiens GN=SSB PE=1 SV=2 - [LA_HUMAN]	329.29	19.12	4	6	6	9	0.855718	9	8.02221	0.991672	9	3.69236	1.012	9	1.5845	1.01458	9	2.97081	0.938838	9	7.78175	0.817691	9	9.22939	0.861004	9	9.61946	408	46.8082	7.12256
P08729	Keratin, type II cytoskeletal 7 OS=Homo sapiens GN=KRT7 PE=1 SV=5 - [K2C7_HUMAN]	326.255	10.45	2	3	5	17	0.798117	8	6.75666	0.972762	8	2.93054	1.01181	8	2.64038	1.01106	8	1.91451	0.747272	8	16.9731	0.886499	8	40.1957	0.798263	8	9.40457	469	51.3543	5.47803
H3BT57	Protein PML OS=Homo sapiens GN=PML PE=1 SV=1 - [H3BT57_HUMAN]	325.524	13.56	5	7	7	17	0.792874	17	14.2284	1.01323	17	3.30586	0.989521	17	2.82175	0.989701	17	2.9985	0.638277	17	23.3455	1.15123	17	31.2686	0.73387	17	19.6741	568	62.8733	7.54736
P40227	T-complex protein 1 subunit zeta OS=Homo sapiens GN=CCT6A PE=1 SV=3 - [TCPZ_HUMAN]	322.771	14.31	1	6	6	13	1.08557	13	13.0574	0.990712	13	2.37117	1.00722	13	3.38155	0.991788	13	3.98416	1.07013	13	22.7172	0.958665	13	35.1005	1.08488	13	9.49737	531	57.9876	6.68311
P55001	Microfibrillar-associated protein 2 OS=Homo sapiens GN=MFAP2 PE=2 SV=1 - [MFAP2_HUMAN]	322.53	8.74	1	2	2	15	1.12417	15	8.47825	1.0039	15	3.41699	0.990852	15	2.76764	0.990436	15	4.8223	0.709123	15	3.55513	2.3321	15	17.3447	1.02943	15	7.14231	183	20.8119	4.97021
P08758	Annexin A5 OS=Homo sapiens GN=ANXA5 PE=1 SV=2 - [ANXA5_HUMAN]	321.82	30.31	4	7	7	13	0.787648	13	13.529	0.979754	13	2.55928	1.01789	13	2.86757	1.01258	13	1.43243	0.816338	13	20.8796	0.820013	13	24.0924	0.685853	13	12.881	320	35.9144	5.04639
B4DT28	Heterogeneous nuclear ribonucleoprotein R OS=Homo sapiens GN=HNRNPR PE=1 SV=1 - [B4DT28_HUMAN]	320.933	12.55	2	2	6	12	0.920391	4	4.21954	1.00086	4	1.46465	1.00006	4	0.696266	0.996653	4	1.55966	1.1287	4	1.43275	0.734537	4	5.17486	0.945295	4	3.9415	494	55.6837	9.23193
P32119	Peroxiredoxin-2 OS=Homo sapiens GN=PRDX2 PE=1 SV=5 - [PRDX2_HUMAN]	320.66	18.18	2	2	3	12	1.01126	5	4.45203	1.02725	5	0.817486	1.00916	5	2.89435	0.973807	5	5.83189	1.20016	5	10.7097	0.630503	5	45.0335	1.01492	5	2.98856	198	21.8782	5.97314
Q15185	Prostaglandin E synthase 3 OS=Homo sapiens GN=PTGES3 PE=1 SV=1 - [TEBP_HUMAN]	318.72	29.38	3	4	4	15	1.04749	15	9.64105	0.987268	15	4.0366	1.01242	15	2.99613	1.00832	15	3.54751	1.07062	15	11.7484	1.09223	15	49.5172	1.08487	15	11.7603	160	18.6854	4.53857
P62081	40S ribosomal protein S7 OS=Homo sapiens GN=RPS7 PE=1 SV=1 - [RS7_HUMAN]	315.84	20.1	2	4	4	14	1.04067	14	5.23074	0.972729	14	3.14676	1.0255	14	0.897239	1.00765	14	2.55693	1.04079	14	5.20602	1.20925	14	11.9091	0.993833	14	4.67627	194	22.1133	10.0962
O60506	Heterogeneous nuclear ribonucleoprotein Q OS=Homo sapiens GN=SYNCRIP PE=1 SV=2 - [HNRPQ_HUMAN]	315.369	10.91	3	3	7	14	0.929567	6	8.00732	1.0201	6	5.68517	0.97774	6	4.50084	1.00943	6	7.21833	1.01009	6	12.9054	0.808264	6	22.0484	0.893336	6	3.4123	623	69.5596	8.5874
X1WI28	60S ribosomal protein L10 (Fragment) OS=Homo sapiens GN=RPL10 PE=1 SV=2 - [X1WI28_HUMAN]	311.81	45.27	10	8	8	14	1.07079	14	7.22911	0.99497	14	3.81116	1.0198	14	1.88127	0.991762	14	3.80431	0.916584	14	19.2722	1.39082	14	41.1994	1.06309	14	7.64247	201	23.0571	10.0083
P04899	Guanine nucleotide-binding protein G(i) subunit alpha-2 OS=Homo sapiens GN=GNAI2 PE=1 SV=3 - [GNAI2_HUMAN]	311.471	18.31	18	2	5	11	1.05401	5	6.97626	0.984518	5	3.68988	1.06561	5	4.93822	0.974655	5	4.97378	1.14117	5	11.7858	0.981568	5	13.1798	1.15346	5	7.00572	355	40.4251	5.5415
P50990	T-complex protein 1 subunit theta OS=Homo sapiens GN=CCT8 PE=1 SV=4 - [TCPQ_HUMAN]	308.826	17.15	3	8	8	13	1.08839	13	7.17199	0.989726	13	3.64856	0.992562	13	5.24196	0.984627	13	1.62032	1.27141	13	8.97873	0.91544	13	13.3428	1.17106	13	11.0868	548	59.5825	5.60498
P14868	Aspartate--tRNA ligase, cytoplasmic OS=Homo sapiens GN=DARS PE=1 SV=2 - [SYDC_HUMAN]	306.374	17.56	19	9	9	20	0.957569	20	9.12757	0.993697	20	2.7812	1.00521	20	5.30401	0.997526	20	3.41174	0.872257	20	11.5294	1.23294	20	58.1156	0.969666	20	6.34033	501	57.1	6.55127
G5E9G0	60S ribosomal protein L3 OS=Homo sapiens GN=RPL3 PE=1 SV=1 - [G5E9G0_HUMAN]	306.22	22.51	6	8	8	26	1.10796	26	16.4484	0.998089	26	3.58304	0.990428	26	4.56857	0.997245	26	4.16728	0.80442	26	26.1142	2.16853	26	86.1636	0.986309	26	11.2354	351	40.2416	10.0083
H9KV75	Alpha-actinin-1 OS=Homo sapiens GN=ACTN1 PE=1 SV=1 - [H9KV75_HUMAN]	305.568	10.71	12	8	8	13	1.00151	13	6.14443	0.990882	13	4.88494	1.02468	13	4.04453	0.994384	13	2.67921	1.13553	13	12.2822	0.811934	13	34.1019	1.07128	13	5.7872	822	94.7657	5.69385
P12956	X-ray repair cross-complementing protein 6 OS=Homo sapiens GN=XRCC6 PE=1 SV=2 - [XRCC6_HUMAN]	301.336	19.05	2	10	10	18	0.896421	16	6.30981	1.00021	16	3.2449	0.981749	16	2.39693	1.01973	16	3.41306	0.860622	16	20.4679	1.03783	16	29.8279	0.934227	16	7.76198	609	69.7991	6.63916
P00387	NADH-cytochrome b5 reductase 3 OS=Homo sapiens GN=CYB5R3 PE=1 SV=3 - [NB5R3_HUMAN]	294.921	19.27	2	5	5	11	0.944723	11	9.02681	0.991893	11	0.82527	1.00434	11	2.10975	1.00606	11	1.27322	1.01761	11	6.7656	0.978315	11	21.3514	0.991128	11	14.7821	301	34.2127	7.59131
O00571	ATP-dependent RNA helicase DDX3X OS=Homo sapiens GN=DDX3X PE=1 SV=3 - [DDX3X_HUMAN]	294.282	6.65	3	3	4	10	1.10073	8	12.1295	0.992016	8	3.82283	1.01056	8	3.49764	1.00523	8	1.98847	1.30635	8	25.0905	0.775898	8	11.303	1.12996	8	8.39114	662	73.198	7.18115
E9PBS1	Phosphoribosylaminoimidazole carboxylase (Fragment) OS=Homo sapiens GN=PAICS PE=1 SV=1 - [E9PBS1_HUMAN]	293.091	15.98	3	6	6	10	1.19772	10	10.008	1.00928	10	2.57616	0.978643	10	2.81614	0.97976	10	5.21503	1.30492	10	20.2147	0.895381	10	11.6497	1.2792	10	2.5608	413	45.6224	6.68311
P05386	60S acidic ribosomal protein P1 OS=Homo sapiens GN=RPLP1 PE=1 SV=1 - [RLA1_HUMAN]	291.295	19.3	1	2	2	7	0.996999	7	4.23554	1.00176	7	2.14894	1.00152	7	4.47497	0.988544	7	1.42835	1.12544	7	1.41997	0.609128	7	17.3765	1.17775	7	13.4189	114	11.5067	4.32275
B1AH87	Putative peripheral benzodiazepine receptor-related protein (Fragment) OS=Homo sapiens GN=TSPO PE=1 SV=1 - [B1AH87_HUMAN]	290.292	60.75	2	4	4	14	0.898421	14	16.3139	1.00372	14	4.35676	0.994229	14	4.52419	0.994537	14	6.28866	0.755312	14	6.67854	1.02319	14	62.3625	0.883363	14	13.9309	107	11.888	9.24658
P18669	Phosphoglycerate mutase 1 OS=Homo sapiens GN=PGAM1 PE=1 SV=2 - [PGAM1_HUMAN]	290.19	18.9	3	3	3	10	0.867328	10	5.31664	0.982103	10	5.58849	1.02989	10	2.24043	0.978356	10	2.92351	0.867191	10	10.0885	0.869232	10	16.9806	0.910503	10	7.42535	254	28.7858	7.18115
H7C5Q2	Acyl-coenzyme A thioesterase 9, mitochondrial (Fragment) OS=Homo sapiens GN=ACOT9 PE=1 SV=1 - [H7C5Q2_HUMAN]	289.318	23.86	3	5	5	11	0.998737	11	5.61072	0.997462	11	4.12191	0.991233	11	4.36607	0.989219	11	4.91109	1.01605	11	11.5027	0.865057	11	20.2801	1.03414	11	6.18657	264	30.0282	7.45947
P38919	Eukaryotic initiation factor 4A-III OS=Homo sapiens GN=EIF4A3 PE=1 SV=4 - [IF4A3_HUMAN]	286.587	18.25	2	4	6	11	1.08751	9	6.04693	0.996452	9	3.75331	1.00111	9	3.49815	1.01764	9	3.67363	0.931801	9	9.9247	1.64578	9	40.3107	1.02779	9	9.7555	411	46.8412	6.72705
P62280	40S ribosomal protein S11 OS=Homo sapiens GN=RPS11 PE=1 SV=3 - [RS11_HUMAN]	286.303	27.22	3	4	4	13	1.05865	13	9.55172	1.00301	13	2.0986	1.00767	13	4.19148	0.997051	13	3.07247	1.08515	13	5.88734	1.19984	13	30.8314	1.01663	13	7.03683	158	18.419	10.3013
A8MX94	Glutathione S-transferase P OS=Homo sapiens GN=GSTP1 PE=1 SV=1 - [A8MX94_HUMAN]	283.82	25.86	3	3	3	9	0.990979	9	4.29193	0.996955	9	2.16656	0.997825	9	2.0268	1.01982	9	8.56735	0.93587	9	13.1852	0.865069	9	32.2621	1.10505	9	8.23087	174	19.468	5.97314
H3BMH2	Ras-related protein Rab-11A (Fragment) OS=Homo sapiens GN=RAB11A PE=3 SV=1 - [H3BMH2_HUMAN]	283.201	32.9	6	5	5	10	0.991914	10	8.87375	1.00576	10	3.74584	0.9967	10	1.51116	1.01351	10	5.33425	1.00875	10	2.87285	1.10877	10	17.7506	0.929895	10	4.58855	155	17.6571	8.33838
P12004	Proliferating cell nuclear antigen OS=Homo sapiens GN=PCNA PE=1 SV=1 - [PCNA_HUMAN]	283.181	24.9	3	5	5	12	1.02523	12	6.00674	1.01122	12	3.51128	0.987199	12	3.87368	1.00166	12	4.93745	1.07298	12	18.7116	1.0015	12	33.6161	1.01317	12	13.1818	261	28.7503	4.69092
P05787	Keratin, type II cytoskeletal 8 OS=Homo sapiens GN=KRT8 PE=1 SV=7 - [K2C8_HUMAN]	283.068	10.77	8	3	5	13	1.01177	4	6.11057	1.00552	4	1.82856	0.967804	4	3.35538	1.02931	4	4.87145	1.01036	4	12.3073	1.10258	4	0.175394	1.05654	4	3.22831	483	53.6711	5.59229
P00403	Cytochrome c oxidase subunit 2 OS=Homo sapiens GN=MT-CO2 PE=1 SV=1 - [COX2_HUMAN]	281.723	8.81	1	2	2	9	0.876796	9	16.5589	0.993616	9	2.56382	1.01164	9	5.27666	1.00072	9	3.82604	0.950057	9	10.9436	0.996193	9	12.006	0.869328	9	13.0103	227	25.5482	4.81787
H0YJC0	26S protease regulatory subunit 10B (Fragment) OS=Homo sapiens GN=PSMC6 PE=1 SV=1 - [H0YJC0_HUMAN]	281.083	12.6	7	3	3	7	0.98894	7	1.7462	1.00469	7	3.31856	0.99748	7	1.73498	1.00739	7	2.99906	1.11956	7	7.90126	0.790687	7	29.3831	1.01826	7	4.70861	262	29.6324	6.40479
O00232	26S proteasome non-ATPase regulatory subunit 12 OS=Homo sapiens GN=PSMD12 PE=1 SV=3 - [PSD12_HUMAN]	280.12	2.85	1	1	1	7	1.04974	7	5.69279	1.00947	7	1.9705	1.0255	7	2.34714	0.97188	7	6.85244	1.19882	7	7.74273	0.89062	7	8.48497	1.07123	7	2.13188	456	52.8706	7.6499
P51991	Heterogeneous nuclear ribonucleoprotein A3 OS=Homo sapiens GN=HNRNPA3 PE=1 SV=2 - [ROA3_HUMAN]	279.887	12.43	1	3	4	15	0.924572	9	10.2329	0.977808	9	3.97534	1.00551	9	2.24755	1.00458	9	4.18779	0.934965	9	7.40126	0.945318	9	21.2899	0.949722	9	7.29448	378	39.5706	9.01221
C9J592	Ras-related protein Rab-7a (Fragment) OS=Homo sapiens GN=RAB7A PE=1 SV=1 - [C9J592_HUMAN]	266.354	37.33	7	4	4	8	0.990392	8	7.5392	1.0227	8	1.88135	0.987787	8	3.54114	0.988811	8	2.68511	1.15271	8	9.97876	0.737295	8	30.3347	1.06031	8	2.1098	150	17.0267	8.85107
Q92598	Heat shock protein 105 kDa OS=Homo sapiens GN=HSPH1 PE=1 SV=1 - [HS105_HUMAN]	261.32	4.9	4	2	3	7	1.13856	6	4.87239	1.0284	6	4.037	0.97799	6	7.24763	0.990566	6	3.64754	1.34459	6	10.1114	0.898546	6	11.8601	1.17886	6	3.40108	858	96.8037	5.38916
Q02878	60S ribosomal protein L6 OS=Homo sapiens GN=RPL6 PE=1 SV=3 - [RL6_HUMAN]	260.331	26.74	4	8	8	19	1.02773	15	5.87059	0.989996	15	2.52272	0.99596	15	2.99128	1.00517	15	2.02484	0.999969	15	7.81012	1.27129	15	14.5687	1.00169	15	7.18694	288	32.7076	10.5796
O60684	Importin subunit alpha-7 OS=Homo sapiens GN=KPNA6 PE=1 SV=1 - [IMA7_HUMAN]	259.78	9.89	5	3	3	5	0.95227	5	4.14123	0.92934	5	6.46372	1.04713	5	6.71509	1.01626	5	2.78341	1.08248	5	8.4636	0.987161	5	3.2266	0.903193	5	12.5217	536	59.9915	4.98291
P34897	Serine hydroxymethyltransferase, mitochondrial OS=Homo sapiens GN=SHMT2 PE=1 SV=3 - [GLYM_HUMAN]	259.51	16.27	14	7	7	13	0.88818	13	9.63552	0.971534	13	5.39398	1.01965	13	5.2002	1.00006	13	3.0846	0.914727	13	12.4435	0.933947	13	23.6434	0.942462	13	8.60855	504	55.9577	8.52881
Q92616	Translational activator GCN1 OS=Homo sapiens GN=GCN1L1 PE=1 SV=6 - [GCN1L_HUMAN]	257.96	3.63	1	6	6	11	0.981619	11	5.15643	0.991687	11	7.10454	0.967804	11	6.7579	1.00032	11	3.20997	1.06239	11	9.02957	0.951292	11	10.1918	0.977031	11	6.23342	2671	292.572	7.47412
A8MW50	L-lactate dehydrogenase (Fragment) OS=Homo sapiens GN=LDHB PE=1 SV=1 - [A8MW50_HUMAN]	255.52	17.67	11	2	4	13	0.903679	3	7.4216	1.00657	3	0.745055	0.979609	3	1.9858	0.999321	3	5.59002	0.96441	3	0.155772	0.885198	3	15.3422	0.934257	3	12.176	232	25.2021	5.80811
X6RFL8	Ras-related protein Rab-14 (Fragment) OS=Homo sapiens GN=RAB14 PE=1 SV=1 - [X6RFL8_HUMAN]	254.076	10.5	29	1	2	12	1.01465	2	3.44813	0.992499	2	3.79365	1.009	2	2.17298	0.998886	2	2.20072	0.867975	2	0.475844	1.45271	2	5.34015	1.02501	2	5.73454	181	20.3963	6.32861
X6RDA4	Paraspeckle component 1 (Fragment) OS=Homo sapiens GN=PSPC1 PE=1 SV=1 - [X6RDA4_HUMAN]	253.754	9.27	2	1	2	11	1.0038	4	4.24171	1.01012	4	1.24757	0.996161	4	1.48386	0.995584	4	1.53869	1.11885	4	3.40111	0.916125	4	7.92173	0.992525	4	3.43371	248	27.2572	5.45264
E9PJ21	Hypoxia up-regulated protein 1 (Fragment) OS=Homo sapiens GN=HYOU1 PE=1 SV=1 - [E9PJ21_HUMAN]	252.69	15.55	7	7	7	11	1.23768	11	8.53778	0.969378	11	3.20893	1.01166	11	3.24729	1.01226	11	7.50059	1.1691	11	24.9513	0.995876	11	39.2718	1.24674	11	6.37217	656	72.9315	5.57959
P52788	Spermine synthase OS=Homo sapiens GN=SMS PE=1 SV=2 - [SPSY_HUMAN]	248.96	11.48	2	3	3	6	1.01392	6	4.41847	0.973558	6	5.02183	1.01539	6	1.43125	0.998916	6	2.5484	1.17743	6	7.0542	0.75721	6	6.38578	1.13801	6	5.21825	366	41.2418	5.021
E7EPB3	60S ribosomal protein L14 OS=Homo sapiens GN=RPL14 PE=1 SV=1 - [E7EPB3_HUMAN]	248.75	28.23	2	4	4	10	1.0387	10	3.25296	0.987499	10	7.66835	0.991726	10	3.52175	1.01703	10	6.45318	1.01676	10	7.79938	1.34278	10	16.4542	1.048	10	3.22558	124	14.5486	10.2134
P21266	Glutathione S-transferase Mu 3 OS=Homo sapiens GN=GSTM3 PE=1 SV=3 - [GSTM3_HUMAN]	246.879	32.89	8	7	7	13	1.20957	13	15.9525	1.00091	13	4.07592	0.995903	13	8.60202	1.00886	13	5.75931	1.04619	13	15.1329	1.1452	13	51.4587	1.10506	13	12.9947	225	26.5421	5.5415
B1AKP7	TAR DNA-binding protein 43 OS=Homo sapiens GN=TARDBP PE=1 SV=1 - [B1AKP7_HUMAN]	246.73	20.34	17	3	3	6	0.850809	6	8.50616	0.96215	6	3.24664	0.970829	6	3.75514	1.05724	6	7.10544	0.900281	6	5.47514	0.91798	6	13.7801	0.847249	6	27.4321	295	33.4408	6.55127
P62244	40S ribosomal protein S15a OS=Homo sapiens GN=RPS15A PE=1 SV=2 - [RS15A_HUMAN]	246.625	26.15	5	4	4	13	1.04076	13	6.78705	1.00206	13	4.37019	1.00528	13	4.03485	0.987697	13	3.84747	1.28527	13	13.1685	0.8067	13	29.2398	1.05627	13	11.9674	130	14.83	10.1255
Q9NTK5	Obg-like ATPase 1 OS=Homo sapiens GN=OLA1 PE=1 SV=2 - [OLA1_HUMAN]	244.493	7.83	4	3	3	9	0.993088	9	5.49243	1.0219	9	1.41668	0.975295	9	6.50545	1.00078	9	6.87242	1.14883	9	6.85327	0.891981	9	22.9191	1.01623	9	3.3686	396	44.7153	7.81104
P50454	Serpin H1 OS=Homo sapiens GN=SERPINH1 PE=1 SV=2 - [SERPH_HUMAN]	242.4	14.59	12	4	4	7	0.924875	7	4.30893	0.975237	7	5.67157	1.00153	7	2.45023	1.01437	7	3.28841	1.00154	7	8.86898	0.730438	7	14.6491	1.04717	7	8.48443	418	46.4112	8.68994
P17858	ATP-dependent 6-phosphofructokinase, liver type OS=Homo sapiens GN=PFKL PE=1 SV=6 - [PFKAL_HUMAN]	241.877	6.03	4	2	5	12	1.07275	5	3.16642	1.00878	5	2.09602	0.979184	5	6.15357	1.00107	5	2.26502	1.19243	5	11.4467	0.887003	5	12.0373	1.09583	5	2.2777	780	84.9642	7.50342
P62829	60S ribosomal protein L23 OS=Homo sapiens GN=RPL23 PE=1 SV=1 - [RL23_HUMAN]	239.95	27.14	5	3	3	6	0.967427	6	7.46793	1.00838	6	2.11891	1.02256	6	2.43396	0.970162	6	4.17774	0.991781	6	21.2688	1.07436	6	14.6958	1.05599	6	6.31264	140	14.8561	10.5063
G3V1Y7	Myosin light polypeptide 6 OS=Homo sapiens GN=MYL6 PE=4 SV=1 - [G3V1Y7_HUMAN]	236.671	40	12	4	4	12	1.08203	12	3.74974	0.999134	12	3.22242	1.00852	12	4.01006	0.988529	12	2.19677	1.03826	12	7.16513	1.10496	12	20.8499	1.22374	12	5.2411	115	13.1502	4.55127
P49591	Serine--tRNA ligase, cytoplasmic OS=Homo sapiens GN=SARS PE=1 SV=3 - [SYSC_HUMAN]	236.5	12.65	2	5	5	9	0.982705	9	27.2499	0.984827	9	2.243	1.01918	9	5.12442	1.01511	9	4.66953	0.911516	9	11.9353	1.41163	9	131.02	0.810162	9	10.254	514	58.7401	6.43018
Q5JYX0	Cell division control protein 42 homolog (Fragment) OS=Homo sapiens GN=CDC42 PE=1 SV=1 - [Q5JYX0_HUMAN]	234	33.82	8	3	4	7	1.09956	4	2.52798	1.01641	4	3.14962	0.998342	4	6.65823	0.973445	4	4.3316	1.046	4	16.3209	1.17147	4	26.9371	1.16954	4	3.84715	136	15.1707	5.50342
F8VVK3	Ras-related protein Rab-5C (Fragment) OS=Homo sapiens GN=RAB5C PE=4 SV=1 - [F8VVK3_HUMAN]	232.175	41.13	15	4	4	8	1.08031	8	14.5541	0.992367	8	2.94681	1.0301	8	4.50245	0.980402	8	4.63004	1.23651	8	16.1081	1.13732	8	13.6275	1.022	8	3.8252	124	13.6109	8.83643
P15153	Ras-related C3 botulinum toxin substrate 2 OS=Homo sapiens GN=RAC2 PE=1 SV=1 - [RAC2_HUMAN]	229.64	21.88	12	2	4	7	1.50445	3	13.3777	0.999882	3	4.48688	0.95877	3	6.77987	1.02733	3	8.04812	1.63779	3	6.89002	0.873199	3	37.8043	1.69622	3	12.8038	192	21.4151	7.60596
Q71DI3	Histone H3.2 OS=Homo sapiens GN=HIST2H3A PE=1 SV=3 - [H32_HUMAN]	229.602	39.71	9	1	4	11	0.724369	3	10.079	0.980969	3	0.929113	1.02729	3	5.15688	1.02269	3	1.28456	0.811455	3	7.91011	0.821164	3	9.48286	0.637113	3	7.78059	136	15.3785	11.2681
H3BQZ7	HCG2044799 OS=Homo sapiens GN=HNRNPUL2-BSCL2 PE=4 SV=1 - [H3BQZ7_HUMAN]	228.9	5.63	9	4	4	9	0.899063	7	5.1607	1.00909	7	5.93709	0.992404	7	1.08554	1.01604	7	9.07185	0.906099	7	6.0878	0.927211	7	16.6376	0.941253	7	3.13232	746	84.6392	4.93213
C9JEU5	Fibrinogen gamma chain OS=Homo sapiens GN=FGG PE=1 SV=1 - [C9JEU5_HUMAN]	228.9	7.64	5	3	3	7	0.990819	7	6.84745	1.01885	7	3.24771	1.0106	7	5.97188	0.97413	7	2.28683	0.877967	7	12.5659	1.31547	7	22.5399	1.07074	7	2.37325	445	50.2904	6.0874
Q9ULC4	Malignant T-cell-amplified sequence 1 OS=Homo sapiens GN=MCTS1 PE=1 SV=1 - [MCTS1_HUMAN]	227.75	9.39	1	1	1	5	0.854817	5	2.90926	1.00188	5	2.67739	0.978075	5	5.36362	0.998285	5	2.45008	0.900198	5	9.33919	0.789824	5	7.08053	0.948341	5	6.80953	181	20.5418	8.82178
F5H6I7	Atlastin-3 OS=Homo sapiens GN=ATL3 PE=1 SV=1 - [F5H6I7_HUMAN]	224.47	10.33	3	6	6	11	1.01784	11	7.78643	1.00149	11	2.50522	0.997174	11	2.93742	0.991587	11	2.35854	0.984802	11	25.6978	1.12437	11	17.1995	0.971234	11	5.12744	523	58.7356	5.64307
P43490	Nicotinamide phosphoribosyltransferase OS=Homo sapiens GN=NAMPT PE=1 SV=1 - [NAMPT_HUMAN]	223.454	10.18	1	4	4	10	1.07473	10	6.01375	1.01386	10	2.6152	0.976559	10	4.36592	0.989175	10	5.62099	1.34033	10	16.4402	0.634387	10	21.326	1.14459	10	7.23993	491	55.4866	7.15186
Q9BWM7	Sideroflexin-3 OS=Homo sapiens GN=SFXN3 PE=1 SV=2 - [SFXN3_HUMAN]	222.61	15.69	2	3	3	4	0.791012	4	5.66688	1.00365	4	3.23317	0.973333	4	4.12045	1.03397	4	2.21472	0.777758	4	13.0487	0.987282	4	4.29539	0.755154	4	11.7317	325	35.9557	9.08545
O00567	Nucleolar protein 56 OS=Homo sapiens GN=NOP56 PE=1 SV=4 - [NOP56_HUMAN]	222.13	11.28	4	5	5	8	1.07118	8	7.35379	1.01277	8	1.24235	0.99578	8	1.10909	0.989217	8	1.4017	0.988123	8	22.6801	1.25788	8	22.833	1.03222	8	5.78319	594	66.0087	9.18799
H7C5W9	Sarcoplasmic/endoplasmic reticulum calcium ATPase 2 (Fragment) OS=Homo sapiens GN=ATP2A2 PE=1 SV=1 - [H7C5W9_HUMAN]	222.088	8.47	4	8	8	14	1.13541	14	11.1508	0.992138	14	4.62058	0.985976	14	5.05644	1.01374	14	4.19555	0.879857	14	23.1103	1.87632	14	51.5117	1.13299	14	11.0096	933	102.523	5.59229
I3L1L3	Myb-binding protein 1A (Fragment) OS=Homo sapiens GN=MYBBP1A PE=1 SV=1 - [I3L1L3_HUMAN]	221.816	3.19	3	3	3	7	1.23476	7	12.3273	0.956275	7	7.38239	1.01839	7	3.09639	1.02089	7	7.67001	0.744998	7	29.4286	2.71992	7	34.1755	0.979148	7	9.35547	1252	140.154	9.26123
A0A087X2G1	ATP-dependent RNA helicase DDX1 OS=Homo sapiens GN=DDX1 PE=1 SV=1 - [A0A087X2G1_HUMAN]	220.93	5.61	3	2	2	5	0.992822	5	2.1776	0.990307	5	5.25805	0.978123	5	5.08014	1.03502	5	3.49856	1.06775	5	5.74696	0.95205	5	8.31927	0.97979	5	9.98017	659	73.9284	7.75244
Q15323	Keratin, type I cuticular Ha1 OS=Homo sapiens GN=KRT31 PE=2 SV=3 - [K1H1_HUMAN]	220.164	11.3	8	5	5	9	1.18637	9	13.9749	1.00901	9	6.81645	0.990373	9	4.53923	0.999367	9	4.40019	0.626226	9	21.1296	2.85724	9	17.4174	0.873376	9	11.4618	416	47.2071	4.88135
Q9P2J5	Leucine--tRNA ligase, cytoplasmic OS=Homo sapiens GN=LARS PE=1 SV=2 - [SYLC_HUMAN]	217.436	3.23	1	2	2	2	0.840526	2	20.4728	0.941609	2	10.6562	1.05524	2	7.17403	1.00803	2	4.0728	0.919535	2	25.2816	0.741742	2	29.8892	0.888085	2	10.1918	1176	134.379	7.29834
Q9BTT0	Acidic leucine-rich nuclear phosphoprotein 32 family member E OS=Homo sapiens GN=ANP32E PE=1 SV=1 - [AN32E_HUMAN]	215.47	19.4	6	4	4	8	0.991804	7	5.827	0.988042	7	2.53289	0.990866	7	2.00959	1.02066	7	1.50182	1.0792	7	12.4648	0.907309	7	15.0135	1.00861	7	11.9294	268	30.6738	3.85303
K7EK45	Polypyrimidine tract-binding protein 1 (Fragment) OS=Homo sapiens GN=PTBP1 PE=1 SV=1 - [K7EK45_HUMAN]	215.27	8.98	3	1	1	4	0.917855	4	3.40731	0.971242	4	7.77981	1.03387	4	8.64992	1.01854	4	3.37128	0.940427	4	6.8936	1.00497	4	9.62003	0.931119	4	7.01436	256	27.2072	9.15869
Q16658	Fascin OS=Homo sapiens GN=FSCN1 PE=1 SV=3 - [FSCN1_HUMAN]	213.33	9.13	3	4	4	10	1.03597	10	16.9799	1.00242	10	3.93522	0.980811	10	4.45181	1.03186	10	1.73578	0.935833	10	10.304	1.72071	10	23.9046	0.962298	10	19.7694	493	54.4961	7.23975
P62851	40S ribosomal protein S25 OS=Homo sapiens GN=RPS25 PE=1 SV=1 - [RS25_HUMAN]	211.635	28	1	4	4	11	1.11427	11	5.08853	1.00546	11	2.10178	1.0061	11	2.65992	0.996648	11	6.13138	1.13792	11	55.6932	1.5588	11	43.523	1.08233	11	3.94446	125	13.7337	10.1108
B4DXW1	Actin-related protein 3 OS=Homo sapiens GN=ACTR3 PE=1 SV=1 - [B4DXW1_HUMAN]	210.5	16.62	7	5	5	8	1.13353	8	6.54778	1.01555	8	2.1468	1	8	1.76735	0.989606	8	1.98505	1.24418	8	11.348	0.858631	8	22.9125	1.26552	8	9.02602	367	41.9773	5.61768
O95373	Importin-7 OS=Homo sapiens GN=IPO7 PE=1 SV=1 - [IPO7_HUMAN]	208.77	7.32	3	5	5	8	0.99756	8	2.7984	1.0125	8	3.08757	0.975331	8	3.67284	1.01225	8	5.29986	1.0734	8	6.95429	1.04309	8	11.179	1.00531	8	13.3829	1038	119.44	4.81787
F5H7V9	Tenascin OS=Homo sapiens GN=TNC PE=1 SV=1 - [F5H7V9_HUMAN]	207.1	3.7	5	7	7	13	0.867533	13	11.2842	1.01184	13	2.21243	1.01099	13	3.21996	0.999011	13	3.557	0.791072	13	25.4302	1.08982	13	51.7486	0.803879	13	9.4491	1838	201.014	5.03369
P78417	Glutathione S-transferase omega-1 OS=Homo sapiens GN=GSTO1 PE=1 SV=2 - [GSTO1_HUMAN]	206.7	14.52	3	3	3	9	0.943601	9	12.7072	0.982396	9	2.73878	0.98643	9	3.20468	1.0308	9	3.22922	0.843827	9	40.1416	1.01746	9	82.334	0.875863	9	5.60231	241	27.548	6.59521
P46783	40S ribosomal protein S10 OS=Homo sapiens GN=RPS10 PE=1 SV=1 - [RS10_HUMAN]	206.531	15.15	4	3	3	9	1.07032	9	4.38084	0.993262	9	2.73273	0.992752	9	2.80239	0.993335	9	4.77988	0.944073	9	31.2083	1.47419	9	32.0566	1.04963	9	7.36136	165	18.8859	10.1548
P23526	Adenosylhomocysteinase OS=Homo sapiens GN=AHCY PE=1 SV=4 - [SAHH_HUMAN]	204.236	8.33	1	4	4	8	1.17422	8	5.23981	1.00453	8	2.26686	1.01294	8	2.22565	1.00152	8	2.69469	1.22242	8	13.7701	1.27261	8	24.0126	1.15389	8	4.70756	432	47.6852	6.34131
A0A087WTS8	Heat shock 70 kDa protein 4 OS=Homo sapiens GN=HSPA4 PE=1 SV=1 - [A0A087WTS8_HUMAN]	202.49	17.68	6	5	6	7	1.0033	6	2.27514	1.00583	6	2.38511	1.01686	6	3.84237	0.981173	6	1.51714	1.07016	6	6.14757	0.994317	6	21.0453	1.1147	6	5.32617	475	52.566	8.29443
O14980	Exportin-1 OS=Homo sapiens GN=XPO1 PE=1 SV=1 - [XPO1_HUMAN]	201.55	5.6	10	4	4	8	0.936208	8	12.2943	1.01136	8	2.1238	1.0204	8	3.47085	0.98653	8	3.23652	0.847116	8	12.1728	1.34015	8	61.7952	1.01194	8	3.25701	1071	123.306	6.06201
P08133	Annexin A6 OS=Homo sapiens GN=ANXA6 PE=1 SV=3 - [ANXA6_HUMAN]	201.26	11.44	9	6	6	12	0.957121	12	6.56322	1.01399	12	1.52167	0.97369	12	1.46924	1.01663	12	2.17932	1.05035	12	4.91006	0.804051	12	21.4325	0.918127	12	10.9794	673	75.8256	5.60498
P67775	Serine/threonine-protein phosphatase 2A catalytic subunit alpha isoform OS=Homo sapiens GN=PPP2CA PE=1 SV=1 - [PP2AA_HUMAN]	197.97	6.8	3	1	2	5	1.08221	4	1.28154	0.986805	4	3.74457	1.00038	4	1.37849	1.01565	4	0.55638	1.23709	4	3.34197	0.816038	4	1.62397	1.16903	4	1.99648	309	35.5714	5.5415
P84095	Rho-related GTP-binding protein RhoG OS=Homo sapiens GN=RHOG PE=1 SV=1 - [RHOG_HUMAN]	197.2	15.71	7	1	2	4	1.03556	1		1.01621	1		0.986005	1		0.994887	1		1.05104	1		1.06291	1		1.10485	1		191	21.2949	8.11865
A0A087X106	Keratin, type II cuticular Hb1 OS=Homo sapiens GN=KRT81 PE=4 SV=1 - [A0A087X106_HUMAN]	195.555	7.64	5	1	4	9	1.21022	4	3.64363	1.002	4	0.926943	0.988458	4	3.6245	1.01975	4	0.86459	0.677163	4	17.9876	3.01409	4	27.2914	0.86542	4	10.5908	484	53.082	5.46533
P60763	Ras-related C3 botulinum toxin substrate 3 OS=Homo sapiens GN=RAC3 PE=1 SV=1 - [RAC3_HUMAN]	194.16	14.58	10	1	3	6	1.05873	2	1.1283	1.00879	2	0.790919	1.00033	2	0.94078	0.989109	2	0.0140012	0.991599	2	1.02131	1.30687	2	8.98733	1.09325	2	2.20689	192	21.3651	8.14795
Q9Y678	Coatomer subunit gamma-1 OS=Homo sapiens GN=COPG1 PE=1 SV=1 - [COPG1_HUMAN]	193.61	10.07	2	5	6	9	1.04996	8	6.70988	0.999962	8	7.13725	0.98259	8	3.07559	1.0165	8	9.37376	0.946331	8	19.7193	1.23416	8	59.1994	0.994049	8	6.97218	874	97.6555	5.46533
A0A087X0S5	Collagen alpha-1(VI) chain OS=Homo sapiens GN=COL6A1 PE=1 SV=1 - [A0A087X0S5_HUMAN]	192.862	4.19	2	4	4	9	1.06705	9	3.3219	0.979033	9	2.95929	1.03377	9	8.64418	0.988933	9	6.20492	1.15171	9	12.2748	0.915066	9	28.0904	1.09834	9	11.3631	1026	108.272	5.42725
P11177	Pyruvate dehydrogenase E1 component subunit beta, mitochondrial OS=Homo sapiens GN=PDHB PE=1 SV=3 - [ODPB_HUMAN]	192.02	11.14	3	3	3	7	0.943932	7	14.2845	0.992899	7	4.53005	1.0184	7	4.6626	0.994322	7	1.58682	1.08725	7	13.7318	0.714263	7	12.3933	1.06403	7	8.80059	359	39.208	6.65381
P31939	Bifunctional purine biosynthesis protein PURH OS=Homo sapiens GN=ATIC PE=1 SV=3 - [PUR9_HUMAN]	191.47	12.33	5	5	5	6	0.993	6	8.69035	1.00828	6	3.3432	1.00661	6	3.64468	1.0073	6	3.17636	1.08364	6	12.0176	0.852469	6	8.83639	1.06215	6	10.6388	592	64.5753	6.7124
P62330	ADP-ribosylation factor 6 OS=Homo sapiens GN=ARF6 PE=1 SV=2 - [ARF6_HUMAN]	190.66	33.71	3	4	5	9	0.90198	4	4.49562	0.986815	4	3.37813	0.997898	4	1.17788	1.02494	4	4.45021	0.903437	4	5.70583	1.05585	4	7.31649	0.884418	4	3.11034	175	20.0694	8.95361
F5GY37	Prohibitin-2 OS=Homo sapiens GN=PHB2 PE=1 SV=1 - [F5GY37_HUMAN]	188.75	25.47	7	6	6	10	0.865605	10	8.32687	1.00359	10	5.20355	1.00418	10	3.4527	0.97893	10	4.63538	0.942516	10	26.3272	0.886239	10	11.3395	0.837775	10	7.90686	267	29.705	9.87646
Q02809	Procollagen-lysine,2-oxoglutarate 5-dioxygenase 1 OS=Homo sapiens GN=PLOD1 PE=1 SV=2 - [PLOD1_HUMAN]	187.65	7.98	1	5	5	6	1.01219	6	5.8509	1.00015	6	4.70975	1.0166	6	1.91747	0.985379	6	0.865498	1.09647	6	5.94569	0.984647	6	39.1667	1.04104	6	2.51376	727	83.4974	6.94678
P12110	Collagen alpha-2(VI) chain OS=Homo sapiens GN=COL6A2 PE=1 SV=4 - [CO6A2_HUMAN]	186.93	4.12	2	4	4	11	1.12811	11	12.6015	1.00758	11	1.19598	0.975917	11	2.19014	1.0056	11	2.95773	0.881041	11	16.6559	1.85967	11	36.457	1.2499	11	13.867	1019	108.512	6.21436
Q15056	Eukaryotic translation initiation factor 4H OS=Homo sapiens GN=EIF4H PE=1 SV=5 - [IF4H_HUMAN]	185.463	10.89	1	2	2	6	0.963266	6	9.86247	0.980714	6	0.593761	0.97192	6	1.73648	1.03463	6	3.1363	1.02438	6	5.96921	0.909737	6	5.6921	0.97946	6	9.59218	248	27.3684	7.2251
M0QXS5	Heterogeneous nuclear ribonucleoprotein L (Fragment) OS=Homo sapiens GN=HNRNPL PE=1 SV=1 - [M0QXS5_HUMAN]	185.26	17.55	6	5	5	12	1.05335	12	9.31083	1.00769	12	6.94575	0.987617	12	4.55971	0.986178	12	3.50058	0.756517	11	23.865	1.2644	12	58.5162	0.969187	12	8.61151	530	58.4353	6.78564
Q9Y696	Chloride intracellular channel protein 4 OS=Homo sapiens GN=CLIC4 PE=1 SV=4 - [CLIC4_HUMAN]	185.18	20.55	3	4	5	7	1.06193	6	15.1903	1.02247	6	3.7544	0.945788	6	3.13389	1.00829	6	3.64062	1.18621	6	10.7218	0.944728	6	29.5259	0.99192	6	4.89844	253	28.7537	5.59229
P41250	Glycine--tRNA ligase OS=Homo sapiens GN=GARS PE=1 SV=3 - [SYG_HUMAN]	184.29	7.04	1	3	3	6	0.89011	6	11.0972	1.01049	6	1.70755	0.991396	6	2.04427	0.992496	6	2.50623	1.00087	6	14.3472	0.746221	6	6.62252	0.900991	6	17.5791	739	83.1126	7.03467
G3V5Q1	DNA-(apurinic or apyrimidinic site) lyase (Fragment) OS=Homo sapiens GN=APEX1 PE=1 SV=1 - [G3V5Q1_HUMAN]	184.08	12.4	8	2	2	5	0.897714	3	7.18689	1.02514	3	2.12229	0.976995	3	3.62516	0.986223	3	3.52488	0.882184	3	20.4945	0.951895	3	10.1806	0.985825	3	7.84501	242	27.1079	8.76318
H0YDT6	Eukaryotic translation initiation factor 3 subunit F (Fragment) OS=Homo sapiens GN=EIF3F PE=1 SV=1 - [H0YDT6_HUMAN]	183.42	36	2	2	2	3	0.989925	3	6.45217	0.948152	3	0.945602	1.03255	3	3.87278	1.0125	3	1.81656	1.02002	3	2.59459	1.02299	3	12.2662	1.04579	3	6.32314	100	10.8007	5.80811
C9JD84	Latent-transforming growth factor beta-binding protein 1 OS=Homo sapiens GN=LTBP1 PE=1 SV=1 - [C9JD84_HUMAN]	183.38	2.99	5	3	3	11	0.915601	11	7.65324	0.989215	11	2.81827	0.99243	11	3.49978	1.01465	11	1.5087	1.03666	11	25.4573	1.00468	11	36.591	0.850532	11	6.70097	1340	146.908	4.90674
J3QLE5	Small nuclear ribonucleoprotein-associated protein N (Fragment) OS=Homo sapiens GN=SNRPN PE=4 SV=1 - [J3QLE5_HUMAN]	182.33	18.34	6	4	4	7	1.10955	7	9.5273	1.0265	7	4.53289	1.00358	7	1.41092	0.972502	7	4.14398	1.24444	7	15.0531	1.00032	7	8.56517	1.10807	7	4.44444	169	17.5353	9.99365
O43143	Putative pre-mRNA-splicing factor ATP-dependent RNA helicase DHX15 OS=Homo sapiens GN=DHX15 PE=1 SV=2 - [DHX15_HUMAN]	178.97	9.31	1	7	7	9	1.03846	9	5.4973	1.01676	9	2.59824	0.995616	9	3.35844	0.972064	9	6.3916	1.09589	9	14.1167	1.06937	9	25.4076	1.07737	9	11.6085	795	90.8752	7.45947
Q96T76	MMS19 nucleotide excision repair protein homolog OS=Homo sapiens GN=MMS19 PE=1 SV=2 - [MMS19_HUMAN]	178.86	3.88	3	3	3	7	0.955555	7	5.86314	0.98901	7	2.7355	1.01791	7	2.10213	0.980472	7	5.89396	0.992626	7	4.82019	1.06955	7	11.2507	0.916584	7	7.29453	1030	113.217	6.354
D6REM6	Matrin-3 OS=Homo sapiens GN=MATR3 PE=1 SV=1 - [D6REM6_HUMAN]	175.321	8.06	17	5	5	8	0.95437	8	10.4527	1.00091	8	5.30506	0.982229	8	1.28872	1.00645	8	4.31464	0.632754	8	18.9322	1.62059	8	64.9153	0.829202	8	24.2814	794	88.3045	5.75732
O94826	Mitochondrial import receptor subunit TOM70 OS=Homo sapiens GN=TOMM70A PE=1 SV=1 - [TOM70_HUMAN]	174.59	4.44	1	2	2	4	0.859148	4	7.41217	0.911818	4	4.87548	1.03353	4	3.02449	1.08088	4	7.61678	0.94216	4	5.14296	0.771092	4	28.153	0.915952	4	3.65448	608	67.412	7.12256
P60903	Protein S100-A10 OS=Homo sapiens GN=S100A10 PE=1 SV=2 - [S10AA_HUMAN]	173.58	17.53	1	2	2	9	0.770529	9	14.1971	1.01408	9	2.44283	0.977306	9	2.70356	0.992463	9	2.54113	0.891255	9	20.0066	0.726274	9	23.8018	0.799538	9	10.5289	97	11.1955	7.37158
M0R1V7	Ubiquitin-60S ribosomal protein L40 (Fragment) OS=Homo sapiens GN=UBA52 PE=4 SV=1 - [M0R1V7_HUMAN]	173.416	47.62	27	4	4	13	0.966429	13	6.88366	1.01559	13	4.70863	1.01156	13	3.48311	0.989281	13	4.80932	0.932066	13	9.39993	1.06701	13	19.8003	0.972628	13	9.02942	63	7.12779	5.36377
Q9NR31	GTP-binding protein SAR1a OS=Homo sapiens GN=SAR1A PE=1 SV=1 - [SAR1A_HUMAN]	173.18	25.25	9	4	4	8	1.08714	8	27.0123	1.03647	8	3.66669	1.00121	8	5.09762	0.961676	8	10.5466	0.914092	8	24.113	1.50202	8	115.695	0.957596	8	8.43767	198	22.3525	6.68311
Q9NR12	PDZ and LIM domain protein 7 OS=Homo sapiens GN=PDLIM7 PE=1 SV=1 - [PDLI7_HUMAN]	172.22	2.41	1	1	1	4	1.04582	4	1.2472	1.0102	4	1.81026	0.986523	4	2.81415	1.00154	4	0.689361	1.17468	4	2.59849	0.920304	4	7.1375	1.05345	4	2.98429	457	49.8126	8.41162
P08754	Guanine nucleotide-binding protein G(k) subunit alpha OS=Homo sapiens GN=GNAI3 PE=1 SV=3 - [GNAI3_HUMAN]	170.642	10.17	18	1	4	9	1.29736	3	6.37369	1.00582	3	0.0378875	1.01139	3	1.51178	0.981793	3	0.678189	1.14478	3	14.1466	2.13173	3	11.2272	1.15316	3	3.35617	354	40.5063	5.69385
E9PKG1	Protein arginine N-methyltransferase 1 OS=Homo sapiens GN=PRMT1 PE=1 SV=1 - [E9PKG1_HUMAN]	169.29	8.31	5	3	3	6	1.00678	6	4.50909	0.990237	6	2.40593	0.988416	6	4.54484	1.02825	6	0.94223	1.03178	6	4.95082	1.00552	6	6.26601	1.08015	6	2.75235	325	37.6848	6.15088
P19338	Nucleolin OS=Homo sapiens GN=NCL PE=1 SV=3 - [NUCL_HUMAN]	168.61	6.48	2	4	4	8	0.953719	8	11.2317	0.999032	8	6.37649	1.01888	8	6.08625	1.00424	8	6.21261	1.00789	8	7.95383	0.960711	8	30.236	0.930681	8	6.84356	710	76.5684	4.70361
A0A087WUA5	EH domain-containing protein 4 OS=Homo sapiens GN=EHD4 PE=1 SV=1 - [A0A087WUA5_HUMAN]	167.639	6.48	4	3	3	5	0.902624	5	9.37356	0.98189	5	2.21991	1.03836	5	2.63302	1.00187	5	6.38093	1.05526	5	22.0847	0.808004	5	25.1402	0.871187	5	9.07122	540	61.0747	8.26514
P43686	26S protease regulatory subunit 6B OS=Homo sapiens GN=PSMC4 PE=1 SV=2 - [PRS6B_HUMAN]	167.2	8.37	1	2	3	7	0.877289	4	10.3693	0.99657	4	3.8604	1.00952	4	4.30654	1.03206	4	5.51578	0.844725	4	7.401	0.922186	4	18.1669	0.896867	4	5.03444	418	47.3365	5.21143
P26447	Protein S100-A4 OS=Homo sapiens GN=S100A4 PE=1 SV=1 - [S10A4_HUMAN]	167.059	16.83	1	2	2	11	0.476242	11	45.6458	1.0084	11	1.92284	0.989042	11	2.75308	1.0098	11	2.72624	0.391246	11	101.116	0.62566	11	46.879	0.479073	11	53.4768	101	11.7207	6.11279
P02462	Collagen alpha-1(IV) chain OS=Homo sapiens GN=COL4A1 PE=1 SV=3 - [CO4A1_HUMAN]	166.48	1.44	2	2	2	11	1.18216	11	14.3949	1.0053	11	2.28765	1.00436	11	2.39781	0.994999	11	4.64478	0.644312	11	10.7304	2.53487	11	25.7639	0.979827	11	8.73823	1669	160.514	8.27979
P62854	40S ribosomal protein S26 OS=Homo sapiens GN=RPS26 PE=1 SV=3 - [RS26_HUMAN]	166.36	20.87	2	2	2	5	1.07285	5	9.15705	0.99867	5	3.69743	0.968118	5	9.03281	1.01285	5	6.06128	1.11109	5	5.11574	1.35661	5	21.1327	1.09152	5	5.07987	115	13.0071	11.0044
Q9UQ80	Proliferation-associated protein 2G4 OS=Homo sapiens GN=PA2G4 PE=1 SV=3 - [PA2G4_HUMAN]	165.56	11.17	5	5	5	12	1.02609	12	7.77044	1.00462	12	1.31185	1.0141	12	2.97526	0.988795	12	3.00602	0.976029	12	17.3789	1.16212	12	11.6712	1.07613	12	5.67707	394	43.7592	6.55127
A0A087X1I3	Succinate dehydrogenase [ubiquinone] flavoprotein subunit, mitochondrial OS=Homo sapiens GN=SDHA PE=1 SV=1 - [A0A087X1I3_HUMAN]	164.28	8.09	4	3	3	5	0.915495	5	2.36134	0.990229	5	3.01794	0.975285	5	4.46425	1.03217	5	3.3366	0.969704	5	5.97956	1.05315	5	2.21412	0.813168	5	1.83744	519	56.6266	7.50342
P55084	Trifunctional enzyme subunit beta, mitochondrial OS=Homo sapiens GN=HADHB PE=1 SV=3 - [ECHB_HUMAN]	162.46	9.7	6	5	5	8	0.946849	8	6.67743	1.02095	8	2.99041	1.0006	8	2.69949	0.982154	8	3.78788	0.917812	8	6.19456	1.18349	8	28.7693	0.931739	8	7.04119	474	51.2615	9.40771
Q10713	Mitochondrial-processing peptidase subunit alpha OS=Homo sapiens GN=PMPCA PE=1 SV=2 - [MPPA_HUMAN]	161.85	3.24	1	1	1	3	0.864819	3	19.8937	1.03286	3	4.26449	0.901454	3	4.96009	1.05515	3	0.758331	0.936004	3	16.246	0.747987	3	42.2332	0.938174	3	12.9867	525	58.2156	6.91748
Q99798	Aconitate hydratase, mitochondrial OS=Homo sapiens GN=ACO2 PE=1 SV=2 - [ACON_HUMAN]	161.827	4.36	2	3	3	5	0.89475	5	13.8566	1.01664	5	2.93367	1.00725	5	0.71963	0.972993	5	6.87631	0.894562	5	15.0337	0.750841	5	27.2992	0.918113	5	8.34729	780	85.3719	7.60596
P55263	Adenosine kinase OS=Homo sapiens GN=ADK PE=1 SV=2 - [ADK_HUMAN]	161.049	14.36	1	5	5	7	1.12958	7	3.74712	1.00886	7	0.52503	0.992822	7	3.76906	0.996047	7	3.55381	1.33088	7	33.0294	0.880718	7	47.5629	1.20002	7	12.5401	362	40.5197	6.69775
G3V438	Activator of 90 kDa heat shock protein ATPase homolog 1 (Fragment) OS=Homo sapiens GN=AHSA1 PE=1 SV=1 - [G3V438_HUMAN]	160.13	14.29	6	2	2	4	0.997973	4	6.68175	0.967884	4	4.77827	1.04296	4	1.34969	1.00545	4	2.15441	1.02815	4	7.01081	0.919071	4	1.61449	1.10825	4	6.37574	203	22.9637	7.44482
Q07507	Dermatopontin OS=Homo sapiens GN=DPT PE=2 SV=2 - [DERM_HUMAN]	159.73	7.96	1	1	2	4	1.4068	3	4.43279	0.986224	3	2.80548	1.01459	3	5.10667	1.03208	3	0.52918	0.477925	3	0.170245	4.11287	3	7.01407	0.996232	3	16.0006	201	23.9888	4.81787
O75828	Carbonyl reductase [NADPH] 3 OS=Homo sapiens GN=CBR3 PE=1 SV=3 - [CBR3_HUMAN]	159.55	14.8	4	3	3	5	1.05147	5	13.1262	1.01033	5	1.62517	1.02045	5	3.87154	0.962188	5	2.71718	1.08672	5	11.5724	1.35212	5	69.8051	1.13584	5	4.55436	277	30.8307	6.17627
P62195	26S protease regulatory subunit 8 OS=Homo sapiens GN=PSMC5 PE=1 SV=1 - [PRS8_HUMAN]	158.75	12.07	2	3	4	8	1.14568	5	13.1159	1.03793	5	3.59364	1.01482	5	4.24615	0.959068	5	7.67173	1.12659	5	16.3592	1.12522	5	60.085	1.14239	5	4.93229	406	45.5971	7.54736
C9JIG9	Serine/threonine-protein kinase OSR1 OS=Homo sapiens GN=OXSR1 PE=1 SV=1 - [C9JIG9_HUMAN]	157.98	8.97	2	3	3	5	0.900749	5	14.2621	0.975529	5	6.20185	1.0027	5	4.11777	1.02931	5	4.69196	0.827283	5	17.8215	0.967037	5	23.1332	0.900671	5	17.8826	468	51.8239	7.79639
P30050	60S ribosomal protein L12 OS=Homo sapiens GN=RPL12 PE=1 SV=1 - [RL12_HUMAN]	157.738	29.09	1	4	4	9	1.06088	9	6.34737	1.00252	9	2.48019	1.02529	9	3.22177	0.964116	9	4.64586	1.08915	9	20.53	1.08245	9	22.8763	1.15268	9	2.10197	165	17.8075	9.42236
P39656	Dolichyl-diphosphooligosaccharide--protein glycosyltransferase 48 kDa subunit OS=Homo sapiens GN=DDOST PE=1 SV=4 - [OST48_HUMAN]	157.482	4.61	1	2	2	6	0.935875	6	4.74565	0.979956	6	3.94537	1.01715	6	4.91822	1.00506	6	1.10927	1.08399	6	3.74767	0.926502	6	7.83883	0.863141	6	3.48462	456	50.769	6.55127
O95786	Probable ATP-dependent RNA helicase DDX58 OS=Homo sapiens GN=DDX58 PE=1 SV=2 - [DDX58_HUMAN]	156.14	5.19	2	2	2	3	0.876651	3	13.6308	0.992206	3	3.63043	1.06543	3	8.77934	0.992975	3	18.4531	0.972456	3	0.454027	0.880807	3	8.51333	0.756071	3	20.4982	925	106.531	6.40479
P68402	Platelet-activating factor acetylhydrolase IB subunit beta OS=Homo sapiens GN=PAFAH1B2 PE=1 SV=1 - [PA1B2_HUMAN]	154.15	17.03	2	3	3	7	0.988203	7	7.39439	0.996667	7	2.4632	1.00502	7	2.85708	1.01449	7	3.27524	1.14348	7	13.7059	0.743715	7	12.8519	1.07586	7	6.71009	229	25.5531	5.92236
Q92973	Transportin-1 OS=Homo sapiens GN=TNPO1 PE=1 SV=2 - [TNPO1_HUMAN]	153.845	11.47	5	7	7	10	0.965128	10	21.4085	0.985482	10	4.8142	0.987517	10	3.13064	1.02814	10	3.22932	1.0003	10	22.0691	0.933219	10	21.477	1.00284	10	8.70931	898	102.289	4.98291
P11413	Glucose-6-phosphate 1-dehydrogenase OS=Homo sapiens GN=G6PD PE=1 SV=4 - [G6PD_HUMAN]	153.151	9.9	4	5	5	8	1.15563	8	8.22682	0.991986	8	3.64044	1.02785	8	4.5808	0.978476	8	3.84863	1.25879	8	14.9928	0.860425	8	20.6347	1.21055	8	12.9271	515	59.219	6.84424
J3KNQ3	26S proteasome non-ATPase regulatory subunit 13 OS=Homo sapiens GN=PSMD13 PE=1 SV=1 - [J3KNQ3_HUMAN]	151.3	12.32	6	4	4	7	1.05901	7	4.73709	0.995203	7	1.34394	0.981804	7	1.75418	1.00821	7	1.22269	1.09643	7	15.2443	1.09735	7	63.0251	1.11218	7	7.33202	349	39.8045	5.56689
M0R080	DnaJ homolog subfamily B member 1 (Fragment) OS=Homo sapiens GN=DNAJB1 PE=1 SV=1 - [M0R080_HUMAN]	151.297	28.96	7	4	4	4	0.895002	4	0.22221	1.01707	4	5.29022	0.991762	4	1.72622	0.985291	4	4.5006	0.82648	4	0.428115	1.02127	4	6.18044	0.946388	4	3.20486	183	20.4843	8.55811
J3QLI9	Small nuclear ribonucleoprotein Sm D1 OS=Homo sapiens GN=SNRPD1 PE=1 SV=1 - [J3QLI9_HUMAN]	150.92	26.67	2	1	1	4	0.971578	4	17.8773	1.05083	4	7.74049	1.02202	4	14.1715	0.984952	4	6.47516	1.19715	4	6.58819	0.518466	4	18.2686	0.946132	4	14.9685	75	8.38771	11.8394
Q15181	Inorganic pyrophosphatase OS=Homo sapiens GN=PPA1 PE=1 SV=2 - [IPYR_HUMAN]	149.47	13.15	2	2	2	4	0.914782	4	8.49425	0.999202	4	0.48518	1.01508	4	1.65655	0.990963	4	1.40778	0.979627	4	3.84948	0.860735	4	35.6185	0.991299	4	1.47268	289	32.6392	5.85889
P62191	26S protease regulatory subunit 4 OS=Homo sapiens GN=PSMC1 PE=1 SV=1 - [PRS4_HUMAN]	148.435	14.77	1	5	6	10	1.05459	7	4.68434	1.01016	7	1.95922	0.976474	7	2.58655	1.0302	7	2.70682	0.926541	7	10.1679	1.30077	7	31.1594	1.02292	7	17.3529	440	49.1537	6.21436
E5RI99	60S ribosomal protein L30 (Fragment) OS=Homo sapiens GN=RPL30 PE=1 SV=1 - [E5RI99_HUMAN]	148.05	24.56	3	2	2	5	1.00653	5	2.18482	0.972665	5	1.47293	1.01673	5	5.35923	1.0171	5	4.20689	1.09817	5	5.86592	0.987887	5	7.47949	1.0433	5	6.06775	114	12.6476	9.5542
P47897	Glutamine--tRNA ligase OS=Homo sapiens GN=QARS PE=1 SV=1 - [SYQ_HUMAN]	147.6	7.23	4	4	4	6	1.10596	6	10.5695	0.9999	6	1.85143	0.990053	6	3.96403	0.982555	6	1.90861	0.904183	6	19.9069	1.56256	6	65.577	1.02936	6	2.42303	775	87.7429	7.15186
E9PKZ0	60S ribosomal protein L8 (Fragment) OS=Homo sapiens GN=RPL8 PE=1 SV=1 - [E9PKZ0_HUMAN]	146.86	12.68	5	3	3	11	1.08141	11	8.36165	1.00055	11	2.25956	0.996089	11	3.32924	1.01367	11	2.67142	0.857395	11	8.01788	2.09303	11	22.1856	0.959768	11	8.16988	205	22.3752	10.7554
E9PF10	Nuclear pore complex protein Nup155 OS=Homo sapiens GN=NUP155 PE=1 SV=1 - [E9PF10_HUMAN]	146.148	2.41	2	2	2	4	1.00746	4	9.7973	1.00263	4	6.32065	0.967343	4	2.50748	1.05766	4	3.92144	1.13424	4	11.8317	0.912383	4	5.22911	0.999302	4	7.97869	1327	148	6.30322
P35270	Sepiapterin reductase OS=Homo sapiens GN=SPR PE=1 SV=1 - [SPRE_HUMAN]	145.91	11.11	1	2	2	5	0.909505	5	8.27781	0.98752	5	1.07413	1.02084	5	3.27925	0.986793	5	4.3081	0.930462	5	30.595	0.864211	5	29.5	0.928359	5	2.46597	261	28.0308	8.04541
P04083	Annexin A1 OS=Homo sapiens GN=ANXA1 PE=1 SV=2 - [ANXA1_HUMAN]	145.12	13.29	3	4	4	7	0.951793	7	11.6331	1.01402	7	4.19399	0.989838	7	4.1463	1.00285	7	3.17113	1.11549	7	3.20764	0.946467	7	32.9173	0.933519	7	14.9071	346	38.69	7.02002
Q92597	Protein NDRG1 OS=Homo sapiens GN=NDRG1 PE=1 SV=1 - [NDRG1_HUMAN]	144.467	10.41	6	3	3	5	0.795917	5	25.9962	1.00919	5	3.86244	0.994235	5	1.10803	1.00749	5	0.341537	0.884681	5	16.3454	0.650583	5	13.0354	0.891537	5	14.9617	394	42.8077	5.8208
Q01518	Adenylyl cyclase-associated protein 1 OS=Homo sapiens GN=CAP1 PE=1 SV=5 - [CAP1_HUMAN]	144.17	9.68	1	4	4	6	1.08524	6	7.24975	0.995123	6	1.46502	1.01657	6	5.06965	0.994745	6	4.3388	1.10523	6	6.12466	1.18223	6	17.0499	1.20109	6	17.858	475	51.8687	8.06006
O00410	Importin-5 OS=Homo sapiens GN=IPO5 PE=1 SV=4 - [IPO5_HUMAN]	144	3.28	2	2	2	4	0.940669	4	4.72538	0.982928	4	1.10115	0.987413	4	2.59433	1.05793	4	3.72235	1.00455	4	2.05775	0.808684	4	4.64463	0.997096	4	9.56352	1097	123.55	4.94482
P24534	Elongation factor 1-beta OS=Homo sapiens GN=EEF1B2 PE=1 SV=3 - [EF1B_HUMAN]	143.268	14.67	1	2	3	3	0.985592	2	4.49731	1.00951	2	3.04547	0.975682	2	1.10018	1.01271	2	2.48565	1.06222	2	1.66559	0.847946	2	22.8227	1.07226	2	3.0728	225	24.7483	4.66553
M0R3F1	Heterogeneous nuclear ribonucleoprotein U-like protein 1 (Fragment) OS=Homo sapiens GN=HNRNPUL1 PE=1 SV=1 - [M0R3F1_HUMAN]	141.834	2.81	7	1	2	4	0.787094	3	1.05583	0.993137	3	5.11799	0.985498	3	0.472272	1.02172	3	0.100469	0.85556	3	0.437111	0.887238	3	10.4851	0.772023	3	7.15624	641	71.677	8.98291
K7EK07	Histone H3 (Fragment) OS=Homo sapiens GN=H3F3B PE=1 SV=1 - [K7EK07_HUMAN]	141.589	40.91	10	1	4	9	0.673978	1		1.00167	1		0.896265	1		1.10229	1		0.673223	1		0.883937	1		0.616658	1		132	14.9053	11.2974
P14406	Cytochrome c oxidase subunit 7A2, mitochondrial OS=Homo sapiens GN=COX7A2 PE=1 SV=1 - [CX7A2_HUMAN]	140.96	27.71	5	2	2	5	0.77496	5	8.08044	0.967785	5	4.46807	1.00115	5	2.21631	1.03632	5	3.05157	1.01731	5	1.69226	0.467209	5	41.1939	0.753423	5	16.7699	83	9.39011	9.75928
P40429	60S ribosomal protein L13a OS=Homo sapiens GN=RPL13A PE=1 SV=2 - [RL13A_HUMAN]	139.966	18.72	6	5	5	8	1.06633	8	9.13634	1.01757	8	3.93654	1.0277	8	5.94896	0.988777	8	3.61212	0.970461	8	9.39939	1.31147	8	14.3351	1.01994	8	9.66364	203	23.5624	10.9312
H3BRW9	Dual-specificity mitogen-activated protein kinase kinase 1 OS=Homo sapiens GN=MAP2K1 PE=1 SV=1 - [H3BRW9_HUMAN]	139.03	17.51	4	2	2	4	0.995716	4	11.6913	0.997218	4	0.471382	0.984439	4	0.775708	1.02337	4	1.81131	1.04601	4	13.1767	0.930836	4	18.5931	1.02026	4	4.20695	217	23.9319	5.8208
Q13263	Transcription intermediary factor 1-beta OS=Homo sapiens GN=TRIM28 PE=1 SV=5 - [TIF1B_HUMAN]	138.48	4.07	2	3	3	7	0.962907	7	2.93338	1.03243	7	3.43891	0.97787	7	6.07899	0.96556	7	2.03172	0.671926	7	14.7539	1.61874	7	42.1621	0.899259	7	16.5474	835	88.4934	5.77002
F5H365	Protein transport protein Sec23A OS=Homo sapiens GN=SEC23A PE=1 SV=1 - [F5H365_HUMAN]	137.96	3.13	8	2	2	5	1.04186	5	3.25796	0.997887	5	3.39254	1.00187	5	0.990513	1.01543	5	2.3599	0.851555	5	20.9219	1.74571	5	5.01514	1.03044	5	5.70928	736	82.9156	7.45947
Q15102	Platelet-activating factor acetylhydrolase IB subunit gamma OS=Homo sapiens GN=PAFAH1B3 PE=1 SV=1 - [PA1B3_HUMAN]	137.732	25.11	6	5	5	10	1.04484	10	4.22939	1.01256	10	4.68721	1.00082	10	5.86928	0.990519	10	5.34202	0.846161	10	23.9402	1.17347	10	59.4989	0.994059	10	5.77677	231	25.7182	6.84424
F6T1Q0	2',5'-phosphodiesterase 12 OS=Homo sapiens GN=PDE12 PE=1 SV=1 - [F6T1Q0_HUMAN]	136.89	4.45	2	1	1	3	0.903364	3	0.248423	0.955057	3	19.6261	0.965615	3	24.9067	1.11398	3	3.63511	0.98291	3	1.25957	0.919608	3	10.9224	0.900832	3	4.05009	472	52.1427	7.84033
Q6NZI2	Polymerase I and transcript release factor OS=Homo sapiens GN=PTRF PE=1 SV=1 - [PTRF_HUMAN]	136.71	9.74	1	3	3	5	1.04954	5	10.7831	1.01424	5	0.680397	0.983926	5	2.67681	0.996134	5	1.682	1.141	5	21.2796	0.735498	5	8.66914	1.1121	5	30.2924	390	43.4498	5.60498
C9J3L8	Translocon-associated protein subunit alpha OS=Homo sapiens GN=SSR1 PE=1 SV=1 - [C9J3L8_HUMAN]	136.16	8.68	5	2	2	6	1.06603	6	5.31399	1.01012	6	3.88129	0.989491	6	4.00278	1.01132	6	6.45769	1.16344	6	10.88	1.05419	6	8.45724	1.11395	6	2.64789	265	29.5548	4.29736
K7ESD6	LIM and SH3 domain protein 1 OS=Homo sapiens GN=LASP1 PE=1 SV=1 - [K7ESD6_HUMAN]	135.702	22.54	3	2	2	9	1.1488	9	13.2279	1.02228	9	4.41717	0.981568	9	2.22166	0.977703	9	2.88825	0.820133	9	5.53492	2.03871	9	24.2087	1.15751	9	9.34531	71	8.30603	9.5542
P05164	Myeloperoxidase OS=Homo sapiens GN=MPO PE=1 SV=1 - [PERM_HUMAN]	135.61	4.3	2	3	3	6	1.49422	6	31.0639	1.0082	6	2.38894	0.986628	6	1.98503	0.997817	6	1.80692	1.606	6	27.2063	0.955183	5	26.528	1.3711	6	26.9087	745	83.8148	8.96826
Q9Y263	Phospholipase A-2-activating protein OS=Homo sapiens GN=PLAA PE=1 SV=2 - [PLAP_HUMAN]	135.42	4.03	3	3	3	6	1.10485	6	15.6558	0.998328	6	6.87379	1.03739	6	2.38551	0.966189	6	9.04278	1.01771	6	3.2752	1.05836	6	35.1256	1.0786	6	9.0882	795	87.1014	6.3667
Q9Y5S9	RNA-binding protein 8A OS=Homo sapiens GN=RBM8A PE=1 SV=1 - [RBM8A_HUMAN]	134.77	6.32	1	1	1	3	0.932242	3	0.841071	0.983121	3	0.143111	1.01047	3	1.95698	1.0101	3	1.84725	0.954179	3	1.86431	1.11391	3	5.48949	0.953031	3	2.73781	174	19.8767	5.71924
P62318	Small nuclear ribonucleoprotein Sm D3 OS=Homo sapiens GN=SNRPD3 PE=1 SV=1 - [SMD3_HUMAN]	134.69	15.08	1	2	2	6	0.975976	6	2.50345	1.00003	6	2.9275	1.01815	6	4.80149	1.00345	6	2.27596	1.0281	6	10.0009	1.03105	6	34.1384	0.993859	6	3.54117	126	13.9073	10.3159
A0A075B6F6	Minor histocompatibility antigen H13 (Fragment) OS=Homo sapiens GN=HM13 PE=1 SV=1 - [A0A075B6F6_HUMAN]	133.76	3.68	2	1	1	6	0.949847	6	2.24861	1.01881	6	1.39042	0.988992	6	3.66059	0.978685	6	4.2779	1.05939	6	2.32298	0.845153	6	9.51437	1	6	2.99433	272	30.1427	7.88428
E5RIX9	RNA-binding Raly-like protein (Fragment) OS=Homo sapiens GN=RALYL PE=1 SV=1 - [E5RIX9_HUMAN]	132.839	25.53	9	1	1	4	0.979019	4	1.39304	0.999086	4	1.29155	1.01904	4	6.20537	0.981067	4	4.79178	1.00036	4	2.50144	1.21877	4	12.6121	0.8961	4	6.62336	47	5.16877	9.99365
F8VR50	Actin-related protein 2/3 complex subunit 3 (Fragment) OS=Homo sapiens GN=ARPC3 PE=1 SV=1 - [F8VR50_HUMAN]	132.59	22.62	3	2	2	4	1.04981	4	0.645263	1.00004	4	2.35369	1.00084	4	4.71723	0.995531	4	4.766	1.11181	4	5.46652	1.10463	4	1.94324	1.09585	4	2.89481	84	9.71999	7.92822
Q8WZ42	Titin OS=Homo sapiens GN=TTN PE=1 SV=4 - [TITIN_HUMAN]	132.455	0.02	1	1	1	88	4.82731	84	20.5629	0.994026	84	8.9024	0.961822	84	11.6744	1.04242	84	11.443	0.462481	78	28.3957	21.7358	84	20.7309	0.512959	81	35.0017	34350	3813.65	6.354
P02545	Prelamin-A/C OS=Homo sapiens GN=LMNA PE=1 SV=1 - [LMNA_HUMAN]	131.56	4.97	3	3	3	5	0.827486	5	4.43039	1.01433	5	2.82075	0.977349	5	1.91083	1.00581	5	1.08476	0.821014	5	3.35238	1.02186	5	19.2004	0.847253	5	4.5326	664	74.0947	7.02002
P46977	Dolichyl-diphosphooligosaccharide--protein glycosyltransferase subunit STT3A OS=Homo sapiens GN=STT3A PE=1 SV=2 - [STT3A_HUMAN]	130.85	6.1	3	4	4	7	0.996795	7	8.07826	1.01384	7	1.62173	1.00142	7	3.97602	0.979666	7	3.96729	1.1284	7	3.44022	1.00413	7	22.6422	0.96352	7	2.85919	705	80.4768	8.07471
Q96TA1	Niban-like protein 1 OS=Homo sapiens GN=FAM129B PE=1 SV=3 - [NIBL1_HUMAN]	130.5	6.57	1	6	6	11	0.800938	11	16.1764	1.00692	11	3.16445	0.96898	11	2.80503	1.01758	11	1.95117	0.654281	11	17.9797	0.960785	11	17.6276	0.794278	11	13.6032	746	84.0847	6.18896
P08240	Signal recognition particle receptor subunit alpha OS=Homo sapiens GN=SRPR PE=1 SV=2 - [SRPR_HUMAN]	128.73	5.8	1	2	2	4	1.00234	4	15.5392	0.985535	4	4.64193	1.03337	4	9.62704	0.976359	4	7.70472	1.08675	4	13.0626	0.872683	4	14.682	1.01524	4	20.7016	638	69.7672	8.95361
P30041	Peroxiredoxin-6 OS=Homo sapiens GN=PRDX6 PE=1 SV=3 - [PRDX6_HUMAN]	127.95	12.05	1	2	2	3	0.775135	3	7.66625	1.03158	3	0.074268	0.960653	3	2.2292	1.00243	3	2.03177	0.893485	3	26.0984	0.605656	3	28.6738	0.922363	3	3.45263	224	25.0192	6.37939
P62906	60S ribosomal protein L10a OS=Homo sapiens GN=RPL10A PE=1 SV=2 - [RL10A_HUMAN]	126.768	17.05	1	4	4	13	1.21076	13	23.046	1.01692	13	6.53488	0.967631	13	1.1209	1.0289	13	3.48633	0.815775	13	36.5179	3.09652	13	37.6006	0.949342	13	14.3888	217	24.8155	9.93506
E9PPZ7	FACT complex subunit SSRP1 (Fragment) OS=Homo sapiens GN=SSRP1 PE=1 SV=1 - [E9PPZ7_HUMAN]	126.48	19.48	3	3	3	5	1.07198	5	7.68275	0.99743	5	3.23396	1.03028	5	5.34024	1.00807	5	5.36303	1.20034	5	7.94952	1.13481	5	5.48238	1.04496	5	7.16199	154	17.5859	5.32568
F8W810	Uncharacterized protein OS=Homo sapiens PE=4 SV=1 - [F8W810_HUMAN]	126.39	8.15	3	2	3	5	0.983532	3	0.882017	0.968578	3	0.225446	1.04781	3	0.396636	1.01079	3	3.57992	1.05763	3	3.46698	0.759956	3	24.2911	1.01541	3	0.298507	466	50.4978	7.85498
A0A096LNZ9	Ubiquitin-like protein ISG15 (Fragment) OS=Homo sapiens GN=ISG15 PE=4 SV=1 - [A0A096LNZ9_HUMAN]	125.76	13.89	3	1	1	3	1.02898	3	12.1311	0.979915	3	6.36272	1.01198	3	0.358625	0.960969	3	0.781918	1.14887	3	21.8827	0.917714	3	0.913626	1.05509	3	4.61305	144	15.6652	6.29053
M0QYI6	NEDD8-conjugating enzyme Ubc12 (Fragment) OS=Homo sapiens GN=UBE2M PE=1 SV=1 - [M0QYI6_HUMAN]	125.29	14.91	2	2	2	3	0.975956	3	0.973658	1.00687	3	0.0120959	1.03722	3	2.64961	0.941005	3	1.51421	1.2341	3	15.341	0.668157	3	9.54288	1.1446	3	0.674036	114	12.9447	8.82178
P00367	Glutamate dehydrogenase 1, mitochondrial OS=Homo sapiens GN=GLUD1 PE=1 SV=2 - [DHE3_HUMAN]	125.279	9.86	2	4	4	5	0.696056	5	7.87394	1.00599	5	2.08554	1.03366	5	4.79624	0.958296	5	6.71321	0.727856	5	12.2782	0.745398	5	3.90473	0.739681	5	11.0691	558	61.3592	7.79639
P49755	Transmembrane emp24 domain-containing protein 10 OS=Homo sapiens GN=TMED10 PE=1 SV=2 - [TMEDA_HUMAN]	124.54	12.79	2	2	2	6	0.805113	6	4.23269	1.00895	6	2.94113	0.964498	6	3.55418	1.02555	6	3.58368	0.895556	6	7.49551	0.623128	6	11.6213	0.986575	6	5.00769	219	24.96	7.44482
P53597	Succinyl-CoA ligase [ADP/GDP-forming] subunit alpha, mitochondrial OS=Homo sapiens GN=SUCLG1 PE=1 SV=4 - [SUCA_HUMAN]	121.46	19.36	2	6	6	7	0.934663	7	2.43592	1.0099	7	2.53039	1.00622	7	0.517357	0.980861	7	0.69198	0.888779	7	12.8769	1.67102	7	16.7467	0.993895	7	3.43264	346	36.2268	8.79248
Q8NBX0	Saccharopine dehydrogenase-like oxidoreductase OS=Homo sapiens GN=SCCPDH PE=1 SV=1 - [SCPDL_HUMAN]	120.56	5.36	1	1	1	2	0.935016	2	4.97154	0.974847	2	3.68182	0.996285	2	12.9009	1.02716	2	8.48691	1.03225	2	5.50698	0.854025	2	12.0882	0.958547	2	13.4486	429	47.1215	9.14404
Q9BTV4	Transmembrane protein 43 OS=Homo sapiens GN=TMEM43 PE=1 SV=1 - [TMM43_HUMAN]	120.498	4.75	1	2	2	6	1.03074	6	3.99565	1.00565	6	2.5103	0.994429	6	2.79662	0.998456	6	0.947881	1.04354	6	7.49269	1.05428	6	6.91133	1.05706	6	5.9784	400	44.8472	8.1333
P35998	26S protease regulatory subunit 7 OS=Homo sapiens GN=PSMC2 PE=1 SV=3 - [PRS7_HUMAN]	117.94	5.08	1	2	2	6	1.55929	6	14.8346	1.01268	6	5.42596	0.986834	6	5.61953	0.989316	6	5.27745	0.748494	6	15.658	4.51417	6	21.1385	0.975832	6	5.64539	433	48.6031	5.94775
P36542	ATP synthase subunit gamma, mitochondrial OS=Homo sapiens GN=ATP5C1 PE=1 SV=1 - [ATPG_HUMAN]	117.919	7.72	1	2	2	4	0.990278	4	2.61654	0.981233	4	2.19962	1.00473	4	4.22712	1.00055	4	3.44568	1.05655	4	4.02803	1.06324	4	5.73672	0.978939	4	9.74628	298	32.9753	9.21729
H0Y2W2	ATPase family AAA domain-containing protein 3A (Fragment) OS=Homo sapiens GN=ATAD3A PE=1 SV=1 - [H0Y2W2_HUMAN]	117.48	4.2	5	2	2	6	0.926622	6	11.1174	0.974623	6	3.13147	0.99869	6	4.19862	1.00272	6	6.44197	0.756979	6	38.9331	1.27987	6	56.9081	0.899963	6	22.4108	572	64.3143	9.43701
Q5T6W8	Acidic leucine-rich nuclear phosphoprotein 32 family member B (Fragment) OS=Homo sapiens GN=ANP32B PE=1 SV=1 - [Q5T6W8_HUMAN]	117.48	10.26	4	1	1	4	0.939635	4	0.671968	1.01246	4	1.67885	0.961022	4	2.24432	1.0254	4	2.51193	0.996253	4	2.51821	0.968578	4	5.58199	0.904103	4	7.33557	156	17.9456	3.6626
E9PDQ8	Succinyl-CoA ligase [GDP-forming] subunit beta, mitochondrial OS=Homo sapiens GN=SUCLG2 PE=1 SV=1 - [E9PDQ8_HUMAN]	116.56	15.83	3	5	5	8	0.971719	8	3.3508	0.997941	8	1.9092	1.00186	8	2.7429	0.986623	8	3.67581	0.940749	8	9.31636	1.06966	8	32.87	1.00023	8	9.32637	379	41.4125	7.72314
P31689	DnaJ homolog subfamily A member 1 OS=Homo sapiens GN=DNAJA1 PE=1 SV=2 - [DNJA1_HUMAN]	116.034	6.05	7	3	3	5	1.03679	4	4.73999	0.971106	4	1.24066	0.997728	4	0.987363	1.023	4	2.79835	0.663386	4	10.4272	1.81992	4	23.5278	1.03023	4	6.83369	397	44.8395	7.07861
Q14152	Eukaryotic translation initiation factor 3 subunit A OS=Homo sapiens GN=EIF3A PE=1 SV=1 - [EIF3A_HUMAN]	114.33	2.03	1	2	2	4	0.965432	4	12.2782	0.97791	4	2.37175	0.983812	4	3.71636	1.02263	4	7.21029	1.05973	4	15.0886	0.859902	4	17.6266	0.987301	4	7.35189	1382	166.468	6.78564
Q9NUJ1	Mycophenolic acid acyl-glucuronide esterase, mitochondrial OS=Homo sapiens GN=ABHD10 PE=1 SV=1 - [ABHDA_HUMAN]	113.46	5.23	1	1	1	3	0.792558	3	7.2088	0.963625	3	5.17351	0.936382	3	5.86731	1.08115	3	3.42565	0.879652	3	0.3052	0.758448	3	18.6179	0.867146	3	9.89109	306	33.9107	8.57275
Q9NR30	Nucleolar RNA helicase 2 OS=Homo sapiens GN=DDX21 PE=1 SV=5 - [DDX21_HUMAN]	112.569	1.28	1	1	1	4	1.30965	4	2.48119	1.06939	4	5.21905	0.963246	4	4.99838	0.961964	4	5.51263	1.34629	4	8.89576	1.2902	4	18.7145	1.34061	4	4.03885	783	87.2904	9.27588
C9K025	60S ribosomal protein L35a (Fragment) OS=Homo sapiens GN=RPL35A PE=1 SV=1 - [C9K025_HUMAN]	112.182	34.04	4	4	4	6	1.1759	6	3.60224	0.990468	6	2.39666	1.01089	6	2.54933	1.01366	6	1.14761	1.16812	6	18.7629	1.46058	6	8.12127	1.02993	6	3.17024	94	10.6387	10.7114
E9PKD5	26S protease regulatory subunit 6A (Fragment) OS=Homo sapiens GN=PSMC3 PE=1 SV=2 - [E9PKD5_HUMAN]	111.91	8.04	6	2	2	4	0.950476	4	28.3032	0.983041	4	2.15303	1.00352	4	3.51274	1.02289	4	4.2313	1.12399	4	32.128	0.786008	4	25.5643	0.904842	4	27.4505	311	34.5923	5.33838
O75643	U5 small nuclear ribonucleoprotein 200 kDa helicase OS=Homo sapiens GN=SNRNP200 PE=1 SV=2 - [U520_HUMAN]	111.75	2.39	2	4	4	5	1.14287	5	5.38846	0.994229	5	2.62526	1.01055	5	5.48996	1.00321	5	0.954077	0.79831	5	19.9803	2.05076	5	52.351	1.09357	5	6.30797	2136	244.353	6.06201
Q7Z6Z7	E3 ubiquitin-protein ligase HUWE1 OS=Homo sapiens GN=HUWE1 PE=1 SV=3 - [HUWE1_HUMAN]	111.386	0.66	1	2	2	2	0.896207	2	2.00624	0.964652	2	0.485594	1.02738	2	1.375	1.01343	2	1.94487	0.996574	2	17.089	0.781147	2	47.6837	0.907831	2	3.82852	4374	481.589	5.22412
F8WDX3	RNA-binding protein 14 OS=Homo sapiens GN=RBM14 PE=4 SV=1 - [F8WDX3_HUMAN]	110.14	18.6	3	2	2	4	0.945687	4	6.31924	0.975538	4	2.05691	1.02411	4	3.20737	0.983024	4	3.30354	0.813565	4	15.5615	1.3567	4	12.9371	0.947857	4	10.5261	129	14.1713	8.52881
E5RFP0	NudC domain-containing protein 2 OS=Homo sapiens GN=NUDCD2 PE=1 SV=1 - [E5RFP0_HUMAN]	109.8	8.33	2	1	1	4	1.07532	4	3.69643	1.01791	4	0.901911	0.993411	4	1.28834	0.996118	4	3.38756	0.71918	4	2.14871	2.14949	4	5.02536	0.981162	4	1.9591	132	14.7362	4.67822
P62269	40S ribosomal protein S18 OS=Homo sapiens GN=RPS18 PE=1 SV=3 - [RS18_HUMAN]	109.289	19.74	1	3	3	4	1.11822	4	5.66286	0.976463	4	2.47829	1.01153	4	4.24882	1.02299	4	1.6672	1.1016	4	16.1359	1.39418	4	10.2632	1.06622	4	6.12626	152	17.7079	10.9897
O15144	Actin-related protein 2/3 complex subunit 2 OS=Homo sapiens GN=ARPC2 PE=1 SV=1 - [ARPC2_HUMAN]	109.099	10	4	3	3	4	0.982977	4	13.048	1.00963	4	1.20368	1.001	4	2.71379	0.985768	4	1.5509	0.985596	4	31.6843	0.950195	4	19.7561	1.10195	4	12.8464	300	34.3115	7.35693
Q01081	Splicing factor U2AF 35 kDa subunit OS=Homo sapiens GN=U2AF1 PE=1 SV=3 - [U2AF1_HUMAN]	108.99	12.5	2	3	3	5	0.991138	5	13.5996	0.983375	5	3.68421	1.00005	5	3.454	1.02049	5	1.45838	0.916023	5	3.61789	1.96551	5	29.4863	0.928665	5	12.5506	240	27.8545	8.80713
A0A087WXS7	ATPase ASNA1 OS=Homo sapiens GN=ASNA1 PE=1 SV=1 - [A0A087WXS7_HUMAN]	108.46	9.67	3	3	3	5	0.95794	5	6.00287	0.997254	5	1.67995	1.01364	5	6.59189	0.993731	5	1.79186	1.04826	5	13.7162	0.854661	5	12.8443	1.02932	5	2.48292	331	37.0947	5.13525
H3BNA2	Coronin (Fragment) OS=Homo sapiens GN=CORO1A PE=1 SV=1 - [H3BNA2_HUMAN]	107.72	10.81	7	1	1	3	1.22904	3	16.7599	0.994076	3	1.6103	1.02927	3	0.467765	0.980995	3	1.3243	1.32114	3	22.9324	0.689045	3	1.18356	1.57115	3	19.5744	148	15.989	6.99072
P08559	Pyruvate dehydrogenase E1 component subunit alpha, somatic form, mitochondrial OS=Homo sapiens GN=PDHA1 PE=1 SV=3 - [ODPA_HUMAN]	107.68	8.72	3	4	4	6	1.18947	6	19.2196	1.02096	6	3.433	1.00506	6	5.38937	0.950731	6	5.94805	0.828092	6	14.0149	2.05367	6	49.819	1.10335	6	7.6643	390	43.2676	8.06006
H7BZ72	Nucleolar protein 58 (Fragment) OS=Homo sapiens GN=NOP58 PE=1 SV=1 - [H7BZ72_HUMAN]	107.54	9.09	2	1	1	3	1.00867	3	12.9368	0.97458	3	3.99919	1.05838	3	4.08082	0.970736	3	9.62935	1.15285	3	1.24451	1.14755	3	20.5796	1.00442	3	16.3369	187	21.2055	5.14795
D6R9I9	ATP-binding cassette sub-family E member 1 OS=Homo sapiens GN=ABCE1 PE=1 SV=1 - [D6R9I9_HUMAN]	106.82	9.5	2	3	3	3	1.17134	3	4.45769	1.02427	3	1.80605	1.03441	3	0.909053	0.922016	3	1.57798	1.35568	3	0.561882	1.13838	3	23.9108	1.18703	3	11.7261	421	47.0064	8.30908
J3KTF8	Rho GDP-dissociation inhibitor 1 (Fragment) OS=Homo sapiens GN=ARHGDIA PE=1 SV=3 - [J3KTF8_HUMAN]	106.269	14.43	5	3	3	8	1.17949	8	8.96263	0.998065	8	4.80114	0.968273	8	4.72675	1.02001	8	3.09537	0.778492	8	9.94085	2.31271	8	9.57697	0.986292	8	15.459	194	21.601	5.49072
E9PFG7	2-oxoglutarate dehydrogenase, mitochondrial OS=Homo sapiens GN=OGDH PE=1 SV=1 - [E9PFG7_HUMAN]	106.058	3.67	5	4	4	4	0.962158	4	5.52726	1.04792	4	1.82152	0.955865	4	3.39524	1.01317	4	2.13045	0.547434	4	31.8212	1.82671	4	20.899	0.858438	4	14.9947	873	98.9525	7.45947
P46777	60S ribosomal protein L5 OS=Homo sapiens GN=RPL5 PE=1 SV=3 - [RL5_HUMAN]	103.77	19.53	2	5	5	6	1.10451	6	5.32925	1.01311	6	0.774957	1.00298	6	3.00288	0.98122	6	4.38472	1.06877	6	16.3038	1.13302	6	22.2306	1.16654	6	2.14545	297	34.3407	9.71533
D6R967	Inorganic pyrophosphatase 2, mitochondrial (Fragment) OS=Homo sapiens GN=PPA2 PE=1 SV=1 - [D6R967_HUMAN]	103.05	13.09	7	2	2	4	0.921542	4	12.1575	0.974588	4	0.763201	1.0073	4	7.73133	1.02007	4	2.80785	0.929554	4	10.3583	0.902477	4	29.2123	0.898787	4	6.06199	191	21.3768	6.78564
Q5T8U5	Surfeit 4 OS=Homo sapiens GN=SURF4 PE=1 SV=1 - [Q5T8U5_HUMAN]	102.22	9.68	2	1	1	4	0.950524	4	4.49921	0.982785	4	0.59967	1.02863	4	1.90611	0.996379	4	1.42616	1.10391	4	6.7545	0.818104	4	17.3378	0.981386	4	6.83372	186	21.1137	6.52197
K7EKP8	Cytosolic acyl coenzyme A thioester hydrolase (Fragment) OS=Homo sapiens GN=ACOT7 PE=1 SV=3 - [K7EKP8_HUMAN]	102.1	7.14	2	2	2	6	0.987774	6	3.82705	0.972291	6	4.05006	1.01479	6	4.85903	1.01408	6	2.33842	1.11205	6	3.77454	0.911384	6	12.971	0.944947	6	2.35843	280	30.8296	6.99072
F5GYN4	Ubiquitin thioesterase OTUB1 OS=Homo sapiens GN=OTUB1 PE=1 SV=1 - [F5GYN4_HUMAN]	101.03	6.22	5	1	1	3	0.920534	3	2.3371	0.992669	3	5.08174	0.964345	3	1.1902	1.03649	3	1.10767	0.968347	3	0.420763	0.91473	3	0.877967	0.963553	3	6.50535	241	28.033	5.2876
D6RFM0	Ubiquitin-conjugating enzyme E2 D2 (Fragment) OS=Homo sapiens GN=UBE2D2 PE=3 SV=1 - [D6RFM0_HUMAN]	100.97	24.49	6	1	1	2	0.999966	2	0.771006	0.991774	2	4.05532	1.01416	2	3.65606	0.994375	2	0.978604	1.10939	2	2.4699	0.912877	2	3.65843	1.02278	2	7.25781	98	11.0576	6.75635
E9PGM4	1,4-alpha-glucan-branching enzyme OS=Homo sapiens GN=GBE1 PE=1 SV=1 - [E9PGM4_HUMAN]	99.9264	3.63	2	3	3	6	0.983886	6	4.57602	0.980761	6	5.04211	0.96487	6	5.51547	1.0662	6	3.51957	0.796666	6	35.9935	1.33972	6	63.8673	1.02115	6	3.40681	661	75.9114	6.58057
C9J0F2	Protein-L-isoaspartate(D-aspartate) O-methyltransferase (Fragment) OS=Homo sapiens GN=PCMT1 PE=1 SV=1 - [C9J0F2_HUMAN]	99.9074	37.5	4	3	3	5	0.937404	5	6.64976	0.998784	5	5.28582	0.997108	5	1.85863	1.00105	5	2.28873	0.963483	5	15.6621	1.0979	5	38.3064	0.843591	5	5.63766	96	10.373	6.02393
P78386	Keratin, type II cuticular Hb5 OS=Homo sapiens GN=KRT85 PE=1 SV=1 - [KRT85_HUMAN]	99.5477	6.9	2	1	4	6	1.24573	1		0.983898	1		0.973764	1		1.04504	1		0.52532	1		3.48518	1		0.872124	1		507	55.7665	6.55127
P06733	Alpha-enolase OS=Homo sapiens GN=ENO1 PE=1 SV=2 - [ENOA_HUMAN]	99.35	6.22	2	2	2	5	0.950215	1		1.06108	1		0.973953	1		0.95451	1		1.09312	1		0.720321	1		1.01594	1		434	47.1393	7.38623
P57088	Transmembrane protein 33 OS=Homo sapiens GN=TMEM33 PE=1 SV=2 - [TMM33_HUMAN]	98.9886	14.17	3	4	4	6	1.07459	6	8.70951	1.00937	6	1.57238	0.996704	6	2.80724	0.977617	6	3.40053	1.08105	6	16.0458	1.1937	6	17.8765	1.09038	6	16.3731	247	27.9598	9.70068
P19367	Hexokinase-1 OS=Homo sapiens GN=HK1 PE=1 SV=3 - [HXK1_HUMAN]	98.57	3.16	2	2	4	8	1.03459	6	2.35713	0.975109	6	3.17149	1.05094	6	4.98975	0.973486	6	6.25527	1.2001	6	14.2379	0.722966	6	23.2679	1.03672	6	6.37902	917	102.42	6.80029
F5GX39	Transmembrane emp24 domain-containing protein 2 OS=Homo sapiens GN=TMED2 PE=1 SV=1 - [F5GX39_HUMAN]	96.54	21.55	3	2	2	4	1.01029	4	21.2137	1.00371	4	2.73235	0.939756	4	6.37255	1.05522	4	1.50908	0.695437	4	12.7081	1.90161	4	83.3272	0.924994	4	1.57919	116	13.6218	6.30322
Q7KZF4	Staphylococcal nuclease domain-containing protein 1 OS=Homo sapiens GN=SND1 PE=1 SV=1 - [SND1_HUMAN]	95.9788	7.91	2	4	4	4	0.964507	4	1.66915	0.968239	4	3.95838	1.01917	4	1.51377	1.02194	4	2.38641	1.04382	4	1.50145	0.948383	4	6.65848	0.97445	4	7.68359	910	101.934	7.1665
H0YE58	Elongation factor 1-delta (Fragment) OS=Homo sapiens GN=EEF1D PE=1 SV=1 - [H0YE58_HUMAN]	95.8059	20.17	8	1	2	2	0.962183	1		1.01001	1		0.973499	1		1.01474	1		1.01316	1		0.859223	1		1.06063	1		119	13.3789	4.75439
P26196	Probable ATP-dependent RNA helicase DDX6 OS=Homo sapiens GN=DDX6 PE=1 SV=2 - [DDX6_HUMAN]	95.2562	6.83	14	3	3	6	0.869387	3	13.6726	0.97549	3	1.76142	1.01534	3	0.722054	0.979006	3	7.74994	0.867944	3	15.0577	0.978335	3	23.3062	0.892945	3	5.47598	483	54.3823	8.66064
H0Y6E7	RNA-binding motif protein, X chromosome, N-terminally processed (Fragment) OS=Homo sapiens GN=RBMX PE=1 SV=2 - [H0Y6E7_HUMAN]	94.569	10.96	6	3	3	6	1.72706	6	10.4106	0.990916	6	4.43069	1.01639	6	4.07709	0.971271	6	2.17742	0.500568	6	28.8998	5.67996	6	19.9468	0.905781	6	6.00622	292	31.8364	9.84717
F2Z2Y4	Pyridoxal kinase OS=Homo sapiens GN=PDXK PE=1 SV=1 - [F2Z2Y4_HUMAN]	94.49	14.71	2	3	3	4	0.969874	4	3.886	1.04002	4	2.92462	1.00424	4	3.00702	0.948555	4	10.8177	0.97182	4	5.24518	1.20567	4	29.0545	0.960605	4	12.9396	272	30.6187	6.65381
F2Z393	Transaldolase OS=Homo sapiens GN=TALDO1 PE=1 SV=1 - [F2Z393_HUMAN]	94.18	10.06	2	3	3	4	0.941239	4	11.4957	1.02494	4	0.685483	0.985788	4	2.36705	0.995877	4	1.13478	0.803943	4	22.1475	1.06485	4	16.5854	0.938789	4	14.9592	318	35.3065	8.96826
H0YB22	40S ribosomal protein S14 (Fragment) OS=Homo sapiens GN=RPS14 PE=1 SV=1 - [H0YB22_HUMAN]	93.74	8.33	3	1	1	7	0.942205	7	4.18125	1.02519	7	1.47467	0.987296	7	3.23661	0.97992	7	4.81267	0.976841	7	5.16923	0.815208	7	5.17419	1.03684	7	6.21559	120	12.9336	9.84717
Q96BM9	ADP-ribosylation factor-like protein 8A OS=Homo sapiens GN=ARL8A PE=1 SV=1 - [ARL8A_HUMAN]	93.67	8.06	2	1	1	3	0.963959	3	5.61323	1.01761	3	1.12295	1.00066	3	1.74355	0.978487	3	0.351931	0.992001	3	9.33997	0.951175	3	2.96271	1.0354	3	2.81498	186	21.402	7.76709
P11498	Pyruvate carboxylase, mitochondrial OS=Homo sapiens GN=PC PE=1 SV=2 - [PYC_HUMAN]	92.89	3.31	2	4	4	4	0.859106	4	12.1776	1.01918	4	1.43872	1.01205	4	0.800186	0.973442	4	3.00818	0.739167	4	5.15475	1.19472	4	33.3089	0.791724	4	20.8543	1178	129.551	6.84424
M0R0P1	rRNA 2'-O-methyltransferase fibrillarin (Fragment) OS=Homo sapiens GN=FBL PE=1 SV=1 - [M0R0P1_HUMAN]	92.6628	16.67	7	3	3	4	0.964314	4	6.72343	0.995786	4	2.00599	0.980417	4	0.302063	1.02587	4	2.55121	1.06075	4	2.0512	0.965337	4	9.82361	0.935809	4	6.20259	228	24.5288	10.1108
P28066	Proteasome subunit alpha type-5 OS=Homo sapiens GN=PSMA5 PE=1 SV=3 - [PSA5_HUMAN]	91.88	9.13	1	2	2	3	1.15644	3	7.51931	1.01978	3	3.03926	0.974572	3	0.961121	0.998458	3	0.559278	0.981126	3	3.69582	1.41868	3	33.3802	1.10626	3	0.817179	241	26.3942	4.79248
P21964	Catechol O-methyltransferase OS=Homo sapiens GN=COMT PE=1 SV=2 - [COMT_HUMAN]	91.84	14.39	4	3	3	3	0.896399	3	18.4106	0.993438	3	0.578227	1.01414	3	1.20392	0.993215	3	3.52278	0.856227	3	18.659	0.895225	3	29.7833	0.917593	3	5.01675	271	30.0176	5.46533
P26639	Threonine--tRNA ligase, cytoplasmic OS=Homo sapiens GN=TARS PE=1 SV=3 - [SYTC_HUMAN]	91.73	3.18	1	2	2	3	0.984799	3	0.46711	0.992164	3	1.02916	0.977046	3	1.01077	1.00575	3	5.93166	1.04947	3	7.03789	1.09981	3	49.2339	1.14241	3	1.51695	723	83.3819	6.66846
J3KRB3	60S ribosomal protein L17 (Fragment) OS=Homo sapiens GN=RPL17 PE=1 SV=3 - [J3KRB3_HUMAN]	91.0298	19.38	9	3	3	6	1.04654	6	17.0727	1.00026	6	3.43279	0.983416	6	5.74097	1.02582	6	1.8749	0.937846	6	15.0335	1.01602	6	22.4002	1.05265	6	6.21734	129	14.8848	10.3892
Q96RS6	NudC domain-containing protein 1 OS=Homo sapiens GN=NUDCD1 PE=1 SV=2 - [NUDC1_HUMAN]	91.02	10.98	2	5	5	5	1.00642	5	5.1063	1.0003	5	2.17141	0.979636	5	1.1678	1.00216	5	3.00257	0.954853	5	31.173	0.842143	5	42.2811	1.07415	5	4.45132	583	66.7133	5.10986
Q8IY81	pre-rRNA processing protein FTSJ3 OS=Homo sapiens GN=FTSJ3 PE=1 SV=2 - [SPB1_HUMAN]	91.01	3.07	1	1	1	2	0.945204	2	2.50413	1.01783	2	4.14423	0.993031	2	9.12805	0.98316	2	4.25248	1.04565	2	1.45415	0.906775	2	2.16454	0.944775	2	6.55283	847	96.4992	8.39697
G8JLD5	Dynamin-1-like protein OS=Homo sapiens GN=DNM1L PE=1 SV=1 - [G8JLD5_HUMAN]	89.58	2.95	2	1	1	2	0.945277	2	2.80571	1.02008	2	2.98021	1.0377	2	2.03762	0.937917	2	1.52312	1.09328	2	3.14836	0.925061	2	1.44783	0.878646	2	4.99166	712	79.572	7.07861
F8VPD4	CAD protein OS=Homo sapiens GN=CAD PE=1 SV=1 - [F8VPD4_HUMAN]	89.0278	0.97	2	2	2	3	1.92935	3	8.49983	0.991969	3	15.7652	1.05126	3	12.6394	0.957554	3	3.46252	1.15285	3	6.12763	3.92001	3	23.0032	1.7763	3	9.48702	2162	235.873	6.55127
H0YGW7	ATP-binding cassette sub-family F member 1 (Fragment) OS=Homo sapiens GN=ABCF1 PE=1 SV=1 - [H0YGW7_HUMAN]	88.96	1.85	2	1	1	3	1.16174	3	5.81304	0.986511	3	1.03864	0.990373	3	1.88953	1.02526	3	2.9628	0.663999	3	17.0171	2.35717	3	38.8873	1.01645	3	12.0102	596	67.6181	8.19189
Q8NBJ5	Procollagen galactosyltransferase 1 OS=Homo sapiens GN=COLGALT1 PE=1 SV=1 - [GT251_HUMAN]	88.76	2.89	2	2	2	3	0.923026	3	1.51889	0.996086	3	3.20714	1.03597	3	0.48549	0.9907	3	0.314809	0.767395	3	8.20446	1.37577	3	15.0747	0.914288	3	4.97226	622	71.5905	7.31299
D3YTB1	60S ribosomal protein L32 (Fragment) OS=Homo sapiens GN=RPL32 PE=1 SV=1 - [D3YTB1_HUMAN]	88.6649	10.53	3	2	2	8	1.02982	8	1.33848	1.01625	8	2.39707	0.999382	8	3.64461	1.00142	8	3.35228	0.814762	8	11.2178	1.73738	8	14.3536	0.971166	8	8.6626	133	15.6067	11.4438
Q9UBQ0	Vacuolar protein sorting-associated protein 29 OS=Homo sapiens GN=VPS29 PE=1 SV=1 - [VPS29_HUMAN]	88.58	19.78	2	3	3	3	1.02862	3	7.32613	1.01213	3	3.84921	1.02291	3	0.117371	0.962496	3	5.01038	1.08431	3	9.60789	1.07994	3	8.15965	1.07142	3	12.4009	182	20.4927	6.78564
Q8WUM4	Programmed cell death 6-interacting protein OS=Homo sapiens GN=PDCD6IP PE=1 SV=1 - [PDC6I_HUMAN]	88.46	4.26	1	3	3	4	1.03821	4	1.81504	1.00291	4	2.34068	1.03875	4	2.53098	0.957349	4	6.1306	1.02116	4	15.7659	0.92598	4	26.6359	1.09658	4	7.40559	868	95.9631	6.52197
M0R329	Very-long-chain enoyl-CoA reductase (Fragment) OS=Homo sapiens GN=TECR PE=1 SV=1 - [M0R329_HUMAN]	87.94	5.33	3	1	1	4	1.09641	4	0.895534	0.985642	4	2.80319	0.99846	4	1.26107	1.03119	4	3.87176	1.16752	4	5.39092	1.23259	4	6.64055	0.973057	4	7.97633	150	16.7647	9.93506
C9JXB8	60S ribosomal protein L24 OS=Homo sapiens GN=RPL24 PE=1 SV=1 - [C9JXB8_HUMAN]	87.25	22.31	3	3	3	4	1.10553	2	7.06073	1.00394	2	4.40735	1.00011	2	1.88995	0.994208	2	3.29352	1.14416	2	11.4946	1.22848	2	0.357564	1.09596	2	6.65501	121	14.3598	11.312
P63167	Dynein light chain 1, cytoplasmic OS=Homo sapiens GN=DYNLL1 PE=1 SV=1 - [DYL1_HUMAN]	86.9467	20.22	4	2	2	6	0.918998	6	1.76037	1.019	6	1.57259	0.988067	6	3.12978	0.99842	6	4.50189	0.811627	6	6.24877	1.09182	6	8.64984	0.980476	6	6.09259	89	10.3591	7.40088
M0QZX5	Acetolactate synthase-like protein (Fragment) OS=Homo sapiens GN=ILVBL PE=1 SV=3 - [M0QZX5_HUMAN]	86.93	8.26	3	1	1	2	0.986632	2	11.6476	0.950788	2	10.614	1.07596	2	9.71717	0.975687	2	1.30885	1.11753	2	1.66953	0.878764	2	30.3626	0.986388	2	19.7394	230	25.5445	8.86572
E7EU85	Fragile X mental retardation syndrome-related protein 1 OS=Homo sapiens GN=FXR1 PE=1 SV=1 - [E7EU85_HUMAN]	86.0378	4.85	9	2	2	2	0.925078	2	0.880713	0.993878	2	1.57704	1.01693	2	2.56502	0.989215	2	4.51129	1.01788	2	8.3843	0.897076	2	7.00127	0.923166	2	4.19939	454	50.9595	7.26904
D6RHZ5	Protein transport protein Sec31A OS=Homo sapiens GN=SEC31A PE=1 SV=1 - [D6RHZ5_HUMAN]	85.9059	4.33	7	2	2	2	0.973883	2	16.0182	0.946698	2	5.30326	1.03688	2	11.7746	1.02012	2	6.27022	1.03062	2	17.3976	0.878067	2	2.24318	1.05953	2	21.414	877	96.4427	6.37939
P22692	Insulin-like growth factor-binding protein 4 OS=Homo sapiens GN=IGFBP4 PE=1 SV=2 - [IBP4_HUMAN]	85.62	3.88	1	1	1	5	1.45317	5	6.01831	0.98884	5	1.88023	0.994979	5	4.88845	1.05037	5	5.61959	0.4897	5	24.8928	4.28404	5	8.17206	0.882442	5	0.785277	258	27.9155	7.15186
Q6NUK1	Calcium-binding mitochondrial carrier protein SCaMC-1 OS=Homo sapiens GN=SLC25A24 PE=1 SV=2 - [SCMC1_HUMAN]	85.45	8.39	1	2	2	2	0.899156	2	4.97006	0.910274	2	12.2122	1.04255	2	3.03778	1.05607	2	9.28313	0.987617	2	27.3007	0.924613	2	23.3924	0.845499	2	6.50608	477	53.3203	6.32861
Q13283	Ras GTPase-activating protein-binding protein 1 OS=Homo sapiens GN=G3BP1 PE=1 SV=1 - [G3BP1_HUMAN]	85.22	8.37	2	3	3	3	0.937196	3	5.17126	0.985759	3	1.53559	1.02953	3	0.219344	0.985171	3	0.0662031	1.08293	3	23.6076	1.05234	3	5.54709	0.912795	3	4.8034	466	52.1321	5.51611
P04181	Ornithine aminotransferase, mitochondrial OS=Homo sapiens GN=OAT PE=1 SV=1 - [OAT_HUMAN]	85.09	8.88	1	3	3	3	1.04885	3	8.24969	1.01367	3	0.586917	1.02472	3	5.0201	0.958877	3	8.75443	1.02731	3	4.31215	0.967703	3	7.73258	1.10082	3	3.74992	439	48.5042	7.03467
Q9UBT2	SUMO-activating enzyme subunit 2 OS=Homo sapiens GN=UBA2 PE=1 SV=2 - [SAE2_HUMAN]	84.26	6.09	5	2	2	2	0.878219	2	4.7428	0.974146	2	3.72249	0.99354	2	2.73338	1.03596	2	1.45652	0.956652	2	0.596675	0.773806	2	2.56997	0.935043	2	12.2469	640	71.1792	5.2876
Q9Y490	Talin-1 OS=Homo sapiens GN=TLN1 PE=1 SV=3 - [TLN1_HUMAN]	84.0988	1.02	1	3	3	4	0.950204	4	4.6794	0.999796	4	2.56198	1.00256	4	3.27666	0.984029	4	3.52027	1.10128	4	4.70832	0.857416	4	58.4583	0.947002	4	11.8154	2541	269.599	6.07471
C9JAB2	Serine/arginine-rich-splicing factor 7 OS=Homo sapiens GN=SRSF7 PE=1 SV=1 - [C9JAB2_HUMAN]	83.92	9.79	5	2	2	4	1.14931	4	8.89521	0.994435	4	4.01542	0.96563	4	2.31975	1.05156	4	3.61521	0.674797	4	19.7948	3.08068	4	9.23957	0.769336	4	4.3302	235	26.9118	11.854
P42166	Lamina-associated polypeptide 2, isoform alpha OS=Homo sapiens GN=TMPO PE=1 SV=2 - [LAP2A_HUMAN]	83.71	2.45	1	1	1	1	0.911841	1		0.976723	1		1.01463	1		1.01228	1		1.05816	1		0.66827	1		0.97792	1		694	75.4456	7.66455
P10599	Thioredoxin OS=Homo sapiens GN=TXN PE=1 SV=3 - [THIO_HUMAN]	82.69	8.57	1	1	1	3	0.910664	3	15.4049	0.988055	3	7.02424	1.04087	3	6.99517	1.05619	3	3.6595	1.01405	3	32.5187	0.92891	3	1.60178	0.949508	3	9.52378	105	11.7297	4.91943
E9PJD9	60S ribosomal protein L27a OS=Homo sapiens GN=RPL27A PE=1 SV=1 - [E9PJD9_HUMAN]	81.92	10.99	3	1	1	1	1.09492	1		0.996575	1		1.01733	1		0.986328	1		1.13052	1		1.23833	1		1.07711	1		91	10.1206	10.2134
P53621	Coatomer subunit alpha OS=Homo sapiens GN=COPA PE=1 SV=2 - [COPA_HUMAN]	81.19	3.84	1	5	5	6	1.09253	6	10.9066	1.02937	6	1.58469	0.971599	6	5.90007	1.00649	6	5.03624	0.956703	6	24.0244	1.68511	6	26.2326	1.01564	6	5.13157	1224	138.258	7.66455
C9JZ20	Prohibitin (Fragment) OS=Homo sapiens GN=PHB PE=1 SV=1 - [C9JZ20_HUMAN]	79.8356	19.4	6	4	4	6	0.930499	6	7.73752	1.01624	6	2.56064	1.01146	6	2.09892	0.975729	6	3.11411	0.947836	6	8.3978	1.13909	6	26.7613	0.918865	6	11.5168	201	22.2569	5.96045
Q96HE7	ERO1-like protein alpha OS=Homo sapiens GN=ERO1L PE=1 SV=2 - [ERO1A_HUMAN]	79.43	7.48	2	3	3	5	1.06336	5	16.3017	1.01419	5	4.74549	0.97109	5	2.00498	0.99148	5	1.2307	1.09043	5	18.7609	1.02982	5	43.3405	1.03032	5	11.3171	468	54.3581	5.68115
P11766	Alcohol dehydrogenase class-3 OS=Homo sapiens GN=ADH5 PE=1 SV=4 - [ADHX_HUMAN]	79.09	17.11	2	5	5	5	1.05687	5	11.7069	1.00035	5	2.80177	1.02484	5	5.18074	0.968399	5	6.20758	1.16491	5	9.29874	0.868215	5	17.4377	1.0965	5	5.66982	374	39.6984	7.48877
P11586	C-1-tetrahydrofolate synthase, cytoplasmic OS=Homo sapiens GN=MTHFD1 PE=1 SV=3 - [C1TC_HUMAN]	78.54	2.78	2	2	3	5	1.00357	4	3.66363	1.01495	4	5.10913	1.0102	4	7.08207	0.987789	4	0.32807	0.909146	4	3.32567	1.33706	4	10.3463	1.02164	4	4.41236	935	101.495	7.29834
A0A087WUT6	Eukaryotic translation initiation factor 5B OS=Homo sapiens GN=EIF5B PE=1 SV=1 - [A0A087WUT6_HUMAN]	78.31	1.89	2	3	3	4	1.08148	4	1.6995	1.00887	4	6.81339	0.992744	4	4.31629	0.997818	4	6.31819	1.03971	4	7.23521	1.26776	4	10.2982	1.12706	4	3.8599	1220	138.597	5.57959
P49207	60S ribosomal protein L34 OS=Homo sapiens GN=RPL34 PE=1 SV=3 - [RL34_HUMAN]	77.74	13.68	1	2	2	5	1.25615	5	25.8361	1.00245	5	2.69333	1.06837	5	4.9609	0.949564	5	3.3979	0.815496	5	23.9743	3.32322	5	37.4373	0.915671	5	11.5538	117	13.2845	11.4731
P00846	ATP synthase subunit a OS=Homo sapiens GN=MT-ATP6 PE=1 SV=1 - [ATP6_HUMAN]	77.62	4.42	1	1	1	2	0.894554	2	3.66082	1.02404	2	2.27638	0.968501	2	4.22757	1.00278	2	1.39	1.02794	2	5.06648	0.667636	2	3.89213	0.963932	2	1.81293	226	24.8009	10.0962
Q16666	Gamma-interferon-inducible protein 16 OS=Homo sapiens GN=IFI16 PE=1 SV=3 - [IF16_HUMAN]	76.9578	3.18	1	3	3	3	1.04773	3	2.71294	0.99145	3	1.68959	1.00353	3	1.4748	1.00928	3	6.20344	0.938074	3	8.39652	1.40754	3	18.0449	1.05719	3	14.0046	785	88.1994	9.27588
Q16555	Dihydropyrimidinase-related protein 2 OS=Homo sapiens GN=DPYSL2 PE=1 SV=1 - [DPYL2_HUMAN]	76.36	3.5	1	2	2	2	0.850989	2	12.8879	1.02708	2	0.695047	0.962851	2	0.737389	1.00547	2	0.119893	0.85551	2	15.5039	0.866499	2	23.5179	0.918694	2	4.17347	572	62.2546	6.37939
Q15717	ELAV-like protein 1 OS=Homo sapiens GN=ELAVL1 PE=1 SV=2 - [ELAV1_HUMAN]	75.98	14.11	1	3	3	4	0.997446	4	2.97703	0.985658	4	0.436214	1.01351	4	2.45693	0.98881	4	0.536827	0.766601	4	42.8491	1.77262	4	45.909	0.856317	4	31.8305	326	36.0692	9.17334
P35268	60S ribosomal protein L22 OS=Homo sapiens GN=RPL22 PE=1 SV=2 - [RL22_HUMAN]	75.82	30.47	7	2	2	3	0.916559	3	2.69396	0.992137	3	1.094	1.00551	3	3.5543	0.976554	3	7.5272	1.02581	3	6.93194	0.932597	3	24.0101	0.953423	3	8.78974	128	14.7778	9.18799
P33993	DNA replication licensing factor MCM7 OS=Homo sapiens GN=MCM7 PE=1 SV=4 - [MCM7_HUMAN]	75.39	5.42	1	2	2	2	1.03587	2	23.987	0.925906	2	7.19965	1.05433	2	2.72882	1.0278	2	10.4229	1.1438	2	37.6845	0.902447	2	5.03154	1.08303	2	17.281	719	81.2566	6.45557
P60866	40S ribosomal protein S20 OS=Homo sapiens GN=RPS20 PE=1 SV=1 - [RS20_HUMAN]	74.9074	25.21	4	3	3	5	1.06802	5	6.00048	1.00332	5	2.26492	0.987371	5	4.27932	1.0264	5	1.86998	0.883641	5	24.5049	1.43604	5	60.8069	1.03171	5	6.54711	119	13.3643	9.93506
Q96KK5	Histone H2A type 1-H OS=Homo sapiens GN=HIST1H2AH PE=1 SV=3 - [H2A1H_HUMAN]	74.61	44.53	11	1	3	3	0.622858	1					3.15502	1											1.7869	1		128	13.8978	10.8872
Q6PIU2	Neutral cholesterol ester hydrolase 1 OS=Homo sapiens GN=NCEH1 PE=1 SV=3 - [NCEH1_HUMAN]	74.5059	4.41	2	2	2	2	0.881269	2	6.17068	0.994496	2	3.9752	1.02697	2	0.798849	0.978288	2	3.88514	0.905996	2	14.2229	1.09933	2	26.8131	0.792021	2	16.7124	408	45.7787	7.2251
P46779	60S ribosomal protein L28 OS=Homo sapiens GN=RPL28 PE=1 SV=3 - [RL28_HUMAN]	74.3763	10.22	3	2	2	7	1.01276	7	0.852257	1.01694	7	2.77539	1.02193	7	2.97772	0.96306	7	2.02685	1.05427	7	7.1951	1.12402	7	7.18123	0.98425	7	3.95178	137	15.7377	12.0151
P48147	Prolyl endopeptidase OS=Homo sapiens GN=PREP PE=1 SV=2 - [PPCE_HUMAN]	74.29	4.37	1	2	2	2	0.8503	2	16.5665	0.976241	2	4.60652	1.00767	2	1.87825	1.01807	2	7.04647	0.886218	2	14.4988	0.867269	2	26.1823	0.882016	2	13.4247	710	80.648	5.85889
F8WE04	Heat shock protein beta-1 OS=Homo sapiens GN=HSPB1 PE=1 SV=1 - [F8WE04_HUMAN]	73.0559	5.38	2	1	1	2	0.721137	2	1.46365	0.988736	2	2.89182	1.01805	2	2.13986	0.994425	2	1.15896	1.00407	2	3.39923	0.408403	2	11.8654	0.648129	2	6.36848	186	20.3935	9.05615
K7ELA4	Chromobox protein homolog 1 OS=Homo sapiens GN=CBX1 PE=1 SV=1 - [K7ELA4_HUMAN]	72.97	11.59	5	1	1	1	0.729189	1		1.00337	1		0.954222	1		1.04193	1		0.80064	1		0.555783	1		0.822522	1		138	15.971	5.021
D6RD47	40S ribosomal protein S23 OS=Homo sapiens GN=RPS23 PE=1 SV=1 - [D6RD47_HUMAN]	71.1578	11.94	2	1	2	3	1.30611	2	2.05869	1.02664	2	2.86963	0.984946	2	3.02224	0.983317	2	0.458141	0.800106	2	6.5517	2.9163	2	2.76896	1.06352	2	3.0558	134	14.8279	10.228
P49588	Alanine--tRNA ligase, cytoplasmic OS=Homo sapiens GN=AARS PE=1 SV=2 - [SYAC_HUMAN]	71.09	2.89	1	2	2	2	0.956162	2	4.94147	0.994438	2	2.13998	0.988234	2	1.99095	1.01747	2	4.39661	1.07421	2	5.15482	0.898214	2	10.9147	0.943872	2	13.7477	968	106.743	5.52881
E7EWB4	Dihydropyrimidinase-related protein 5 (Fragment) OS=Homo sapiens GN=DPYSL5 PE=1 SV=3 - [E7EWB4_HUMAN]	70.3126	3.68	2	1	1	9	0.682049	9	23.5889	0.994171	9	6.77554	0.993901	9	3.94381	1.04498	9	5.85524	0.515202	9	22.9946	1.51169	9	21.5429	0.441116	9	44.5441	190	20.8535	6.41748
H0Y8Z9	Acyl-CoA dehydrogenase family member 9, mitochondrial (Fragment) OS=Homo sapiens GN=ACAD9 PE=1 SV=1 - [H0Y8Z9_HUMAN]	70.17	3.91	2	1	1	2	0.89716	2	3.69943	1.01285	2	3.13616	0.986216	2	3.40677	0.998078	2	0.335106	0.960785	2	3.43562	0.926921	2	0.940473	0.894624	2	5.74519	384	43.0473	8.08936
O15371	Eukaryotic translation initiation factor 3 subunit D OS=Homo sapiens GN=EIF3D PE=1 SV=1 - [EIF3D_HUMAN]	70.12	3.28	1	2	2	4	1.02971	4	3.32327	1.00338	4	2.32902	1.02044	4	3.23203	0.990381	4	5.29343	1.19542	4	8.62555	0.840595	4	4.10802	1.052	4	0.777947	548	63.9324	6.04932
G3V161	Kelch repeat and BTB (POZ) domain containing 3, isoform CRA_a OS=Homo sapiens GN=KBTBD3 PE=4 SV=1 - [G3V161_HUMAN]	70.0876	1.31	2	1	1	8	1.03781	8	4.48306	1.01287	8	3.74456	1.0123	8	2.6221	0.982902	8	6.47175	1.0556	8	5.07221	1.19689	8	27.4849	0.98987	8	6.96493	533	60.6366	5.23682
P17812	CTP synthase 1 OS=Homo sapiens GN=CTPS1 PE=1 SV=2 - [PYRG1_HUMAN]	70.03	4.06	1	2	2	3	1.07749	3	18.5153	1.07529	3	5.65534	0.966654	3	1.43537	0.954605	3	14.2636	1.19589	3	14.677	0.788635	3	2.47719	1.22777	3	4.00474	591	66.648	6.45557
H3BQN4	Fructose-bisphosphate aldolase OS=Homo sapiens GN=ALDOA PE=1 SV=1 - [H3BQN4_HUMAN]	69.1487	6.37	9	3	3	7	1.00305	7	2.75408	0.999128	7	2.59839	1.00458	7	4.55874	1.00789	7	1.26042	1.03365	7	5.34338	0.866112	7	4.90527	1.15579	7	1.78673	361	39.3154	8.39697
Q9Y6N5	Sulfide:quinone oxidoreductase, mitochondrial OS=Homo sapiens GN=SQRDL PE=1 SV=1 - [SQRD_HUMAN]	68.79	4.22	4	2	2	4	0.997835	4	3.87638	0.99807	4	1.98018	1.00251	4	3.47311	0.990986	4	3.35425	1.07571	4	4.09786	0.956572	4	1.06619	1.03086	4	5.87903	450	49.9289	9.11475
A0A087X0I4	Coatomer subunit epsilon OS=Homo sapiens GN=COPE PE=1 SV=1 - [A0A087X0I4_HUMAN]	68.51	13.03	3	2	2	2	0.938454	2	9.85362	1.082	2	10.7052	1.14075	2	22.7451	0.696517	2	59.8326	1.0085	2	14.6931	0.650851	2	32.4113	1.11388	2	2.87114	307	34.4884	5.19873
Q92621	Nuclear pore complex protein Nup205 OS=Homo sapiens GN=NUP205 PE=1 SV=3 - [NU205_HUMAN]	68.01	1.04	1	1	1	1	0.834063	1		1.00851	1		0.901703	1		1.0888	1		0.889036	1		0.97031	1		0.771736	1		2012	227.776	6.18896
P25205	DNA replication licensing factor MCM3 OS=Homo sapiens GN=MCM3 PE=1 SV=3 - [MCM3_HUMAN]	67.6	1.73	2	1	1	1	1.21167	1		1.02558	1		0.982658	1		0.987299	1		1.49897	1		0.988824	1		1.13046	1		808	90.924	5.77002
J3KPD9	Nucleoside diphosphate kinase B OS=Homo sapiens GN=NME2 PE=1 SV=1 - [J3KPD9_HUMAN]	67.2776	12.69	9	2	2	4	1.16681	4	2.36501	1.00019	4	1.69564	1.00242	4	2.21007	0.990125	4	1.82101	1.19493	4	10.3674	1.19459	4	14.4545	1.13308	4	5.88331	197	22.4077	9.53955
Q15046	Lysine--tRNA ligase OS=Homo sapiens GN=KARS PE=1 SV=3 - [SYK_HUMAN]	66.96	2.85	1	2	2	3	1.08248	3	3.12804	1.02004	3	0.0864475	0.980191	3	5.12374	1.01558	3	2.84739	1.13148	3	9.9413	0.948295	3	19.823	1.19287	3	5.5368	597	68.0046	6.354
Q9BZE4	Nucleolar GTP-binding protein 1 OS=Homo sapiens GN=GTPBP4 PE=1 SV=3 - [NOG1_HUMAN]	66.88	3.94	1	1	1	1	0.984176	1		0.99231	1		1.03393	1		0.9746	1		1.05232	1		0.882272	1		1.06412	1		634	73.9178	9.49561
E9PB90	Hexokinase-2 OS=Homo sapiens GN=HK2 PE=1 SV=1 - [E9PB90_HUMAN]	66.3	4.72	2	2	4	4	0.868342	1		0.935402	1		0.957517	1		1.11817	1		0.920971	1		0.741037	1		0.970028	1		889	98.9088	6.03662
E5RJH4	Serine/threonine-protein phosphatase 2B catalytic subunit gamma isoform (Fragment) OS=Homo sapiens GN=PPP3CC PE=4 SV=1 - [E5RJH4_HUMAN]	66.09	7.46	9	1	1	3	1.37708	3	5.253	1.00546	3	13.1114	1.06224	3	15.6286	0.914826	3	0.502364	0.841534	3	1.15581	3.31927	3	4.48486	0.910161	3	0.380958	134	15.2153	5.021
P39748	Flap endonuclease 1 OS=Homo sapiens GN=FEN1 PE=1 SV=1 - [FEN1_HUMAN]	65.04	5.79	3	2	2	3	0.88077	3	1.95355	1.00394	3	4.30824	0.991403	3	0.936948	1.0101	3	2.30549	0.964149	3	4.75203	0.942845	3	10.0887	0.873698	3	6.40412	380	42.5661	8.6167
P29401	Transketolase OS=Homo sapiens GN=TKT PE=1 SV=3 - [TKT_HUMAN]	64.6588	4.01	1	3	3	4	1.02038	4	1.61967	0.980801	4	1.21974	1.02249	4	1.30802	1.00835	4	1.5178	1.09755	4	4.66353	0.844495	4	11.8017	1.12436	4	1.35092	623	67.8347	7.66455
C9JG87	39S ribosomal protein L39, mitochondrial (Fragment) OS=Homo sapiens GN=MRPL39 PE=1 SV=1 - [C9JG87_HUMAN]	64.45	4.04	2	1	1	1	0.941291	1		1.00695	1		1.00551	1		0.986093	1		1.00383	1		0.952016	1		0.956028	1		297	34.0104	8.14795
P09914	Interferon-induced protein with tetratricopeptide repeats 1 OS=Homo sapiens GN=IFIT1 PE=1 SV=2 - [IFIT1_HUMAN]	64.2	3.56	4	2	2	2	0.85368	2	5.544	1.01783	2	1.5833	0.983987	2	2.65083	0.994787	2	0.744209	0.90769	2	15.9516	0.874939	2	21.9609	0.851563	2	9.55032	478	55.3252	7.1958
B0QZ43	Erlin-1 (Fragment) OS=Homo sapiens GN=ERLIN1 PE=1 SV=1 - [B0QZ43_HUMAN]	63.74	6.18	2	1	1	2	0.964691	2	2.1281	0.97248	2	0.74829	1.02495	2	5.5329	1.00559	2	4.83118	1.06177	2	6.19695	0.965618	2	0.896137	0.946305	2	2.45269	275	31.0574	7.95752
F8WF90	PRA1 family protein 3 OS=Homo sapiens GN=ARL6IP5 PE=1 SV=1 - [F8WF90_HUMAN]	63.72	18.64	4	1	1	3	0.89477	3	4.07159	0.97286	3	3.92968	1.00042	3	2.75284	1.01743	3	5.73342	1.11352	3	0.911015	0.747379	3	2.89282	0.807995	3	12.7458	59	6.86644	6.59521
P00568	Adenylate kinase isoenzyme 1 OS=Homo sapiens GN=AK1 PE=1 SV=3 - [KAD1_HUMAN]	63.43	12.89	4	2	2	2	0.719163	2	3.47457	0.998925	2	1.91997	0.986655	2	0.497546	1.0143	2	1.72575	0.804396	2	5.87209	0.641039	2	7.70527	0.734692	2	13.29	194	21.6213	8.63135
P27694	Replication protein A 70 kDa DNA-binding subunit OS=Homo sapiens GN=RPA1 PE=1 SV=2 - [RFA1_HUMAN]	63.17	3.08	2	2	2	2	0.997429	2	0.23948	0.985003	2	1.76091	0.974757	2	3.24532	1.0424	2	1.10813	0.935663	2	21.3784	1.25704	2	40.269	0.9764	2	5.75409	616	68.0953	7.21045
P0C0S5	Histone H2A.Z OS=Homo sapiens GN=H2AFZ PE=1 SV=2 - [H2AZ_HUMAN]	62.9745	33.59	12	1	3	3	0.867298	1		1.0352	1		0.931016	1		1.02804	1		0.495307	1		1.90147	1		0.770009	1		128	13.5446	10.5796
P55884	Eukaryotic translation initiation factor 3 subunit B OS=Homo sapiens GN=EIF3B PE=1 SV=3 - [EIF3B_HUMAN]	62.89	4.55	3	3	3	3	0.966882	3	13.5677	0.99031	3	6.85517	1.01198	3	0.957959	0.992446	3	4.29677	1.01009	3	4.52676	1.07588	3	5.20668	0.947949	3	13.8983	814	92.4238	4.99561
P84090	Enhancer of rudimentary homolog OS=Homo sapiens GN=ERH PE=1 SV=1 - [ERH_HUMAN]	62.8088	28.85	2	3	3	4	0.969054	4	6.30645	1.00144	4	2.96651	1.01687	4	1.01175	0.978065	4	2.08955	0.863689	4	17.3127	0.86206	4	50.6471	1.12329	4	4.83803	104	12.251	5.92236
A0A087WTP3	Far upstream element-binding protein 2 OS=Homo sapiens GN=KHSRP PE=1 SV=1 - [A0A087WTP3_HUMAN]	62.26	2.67	3	2	2	2	0.936312	2	12.8885	0.983605	2	5.13779	1.03308	2	5.59483	0.984222	2	0.0962842	0.923735	2	22.3263	0.94272	2	84.3015	0.963176	2	16.0275	711	72.9823	7.7085
Q5JYR7	Dolichyl-diphosphooligosaccharide--protein glycosyltransferase subunit 2 (Fragment) OS=Homo sapiens GN=RPN2 PE=1 SV=3 - [Q5JYR7_HUMAN]	61.83	4.93	4	1	2	2	0.876919	1		0.98885	1		1.00303	1		1.00977	1		0.945787	1		0.963306	1		0.832495	1		345	37.1433	5.61768
Q16777	Histone H2A type 2-C OS=Homo sapiens GN=HIST2H2AC PE=1 SV=4 - [H2A2C_HUMAN]	61.63	44.19	2	1	3	3																						129	13.9798	10.9019
Q9BXJ9	N-alpha-acetyltransferase 15, NatA auxiliary subunit OS=Homo sapiens GN=NAA15 PE=1 SV=1 - [NAA15_HUMAN]	61.5359	2.66	1	2	2	2	1.10129	2	8.62823	0.972151	2	5.32432	1.02369	2	5.83347	1.00698	2	0.04481	0.986997	2	12.811	1.42704	2	32.3761	1.12746	2	13.1551	866	101.208	7.41553
Q15126	Phosphomevalonate kinase OS=Homo sapiens GN=PMVK PE=1 SV=3 - [PMVK_HUMAN]	61.2	12.5	1	2	2	2	1.03498	2	0.897117	1.01165	2	2.10172	1.01903	2	5.53734	0.965906	2	3.30433	1.03625	2	22.6697	1.18624	2	32.8442	1.01615	2	1.63456	192	21.9812	5.73193
Q5VUC6	Glycylpeptide N-tetradecanoyltransferase OS=Homo sapiens GN=NMT2 PE=1 SV=1 - [Q5VUC6_HUMAN]	61.15	2.89	4	1	1	1	0.932381	1		0.915628	1		1.09732	1		1.00052	1		1.15669	1		0.62591	1		0.946959	1		485	56.6806	9.51025
H0YM70	Proteasome activator complex subunit 2 OS=Homo sapiens GN=PSME2 PE=1 SV=1 - [H0YM70_HUMAN]	60.92	9.65	3	1	1	1	0.95463	1		0.989948	1		1.00734	1		1.00415	1		1.03599	1		0.916292	1		0.978071	1		228	25.9946	5.92236
P38117	Electron transfer flavoprotein subunit beta OS=Homo sapiens GN=ETFB PE=1 SV=3 - [ETFB_HUMAN]	60.6	3.14	1	1	1	2	0.799955	2	7.70916	1.00619	2	0.148845	0.982261	2	1.89248	1.01025	2	1.67949	0.921536	2	6.94031	0.643378	2	17.7965	0.830526	2	4.06941	255	27.8262	8.104
Q5VYK3	Proteasome-associated protein ECM29 homolog OS=Homo sapiens GN=ECM29 PE=1 SV=2 - [ECM29_HUMAN]	60.4	1.41	3	2	2	2	0.956137	2	4.45612	0.981083	2	16.6581	1.03778	2	3.56144	0.970928	2	15.8435	1.05215	2	3.89465	1.1157	2	3.03556	0.843957	2	6.40163	1845	204.16	7.12256
E9PRQ6	Acetyl-CoA acetyltransferase, mitochondrial OS=Homo sapiens GN=ACAT1 PE=1 SV=1 - [E9PRQ6_HUMAN]	60.18	18.44	2	2	2	2	0.91132	2	11.506	0.968282	2	3.26408	1.05652	2	0.482153	0.979466	2	3.25302	0.938864	2	0.130185	0.947781	2	46.8904	0.930063	2	4.80657	141	15.1501	9.46631
H0Y8Y3	PDZ and LIM domain protein 5 (Fragment) OS=Homo sapiens GN=PDLIM5 PE=1 SV=1 - [H0Y8Y3_HUMAN]	60.12	4.76	3	1	1	2	1.18722	2	6.46225	1.01669	2	3.14302	0.960807	2	2.0452	1.01928	2	1.72758	1.26705	2	4.80463	1.20973	2	11.0608	1.19888	2	5.7416	231	24.9653	8.6167
B7Z9I1	Medium-chain-specific acyl-CoA dehydrogenase, mitochondrial OS=Homo sapiens GN=ACADM PE=1 SV=1 - [B7Z9I1_HUMAN]	60.07	7.53	5	3	3	3	1.0211	3	6.98061	0.965979	3	2.78921	1.06272	3	2.15621	0.997493	3	5.5689	0.787302	3	10.3234	1.74203	3	36.9709	0.892401	3	8.83207	385	42.3995	6.43018
Q9NSE4	Isoleucine--tRNA ligase, mitochondrial OS=Homo sapiens GN=IARS2 PE=1 SV=2 - [SYIM_HUMAN]	59.61	1.88	1	2	2	2	1.03495	2	11.7654	0.98601	2	0.714558	1.01414	2	0.101553	1.00188	2	0.92665	1.06695	2	3.83744	1.16908	2	48.6437	0.994595	2	6.89243	1012	113.719	7.1958
H0Y4R1	Inosine-5'-monophosphate dehydrogenase 2 (Fragment) OS=Homo sapiens GN=IMPDH2 PE=1 SV=1 - [H0Y4R1_HUMAN]	59.09	5.53	3	2	2	2	0.959547	2	2.60615	1.01332	2	1.21296	0.965028	2	3.70386	1.01896	2	2.12009	1.01083	2	2.78444	0.882785	2	38.9051	1.0228	2	9.39579	470	51.0352	8.17725
D6R9P3	Heterogeneous nuclear ribonucleoprotein A/B OS=Homo sapiens GN=HNRNPAB PE=1 SV=1 - [D6R9P3_HUMAN]	58.96	6.43	5	1	2	2	0.864216	1		0.947672	1		1.0406	1		1.02014	1		1.0361	1		0.555785	1		0.93446	1		280	30.284	7.91357
Q5VU77	Ubiquitin-associated protein 2-like (Fragment) OS=Homo sapiens GN=UBAP2L PE=1 SV=1 - [Q5VU77_HUMAN]	58.9	2.57	3	1	1	1	1.0856	1		0.948255	1		0.994542	1		1.06583	1		1.2363	1		0.883157	1		1.13934	1		350	37.9382	6.7417
P52306	Rap1 GTPase-GDP dissociation stimulator 1 OS=Homo sapiens GN=RAP1GDS1 PE=1 SV=3 - [GDS1_HUMAN]	58.48	6.26	4	2	2	3	0.922206	3	0.411568	0.991764	3	2.20923	0.914367	3	3.67858	1.0322	3	1.44267	1.01974	3	1.43353	0.90824	3	6.23235	0.920358	3	0.571995	607	66.2745	5.31299
V9H019	DNA mismatch repair protein Msh2 OS=Homo sapiens GN=MSH2 PE=1 SV=1 - [V9H019_HUMAN]	58.45	2.1	3	1	1	1	0.918659	1		1.03192	1		0.879886	1		1.08337	1		0.983087	1		1.23839	1		0.743868	1		810	90.7977	6.06201
J3KSR8	Serine/arginine-rich-splicing factor 1 (Fragment) OS=Homo sapiens GN=SRSF1 PE=1 SV=1 - [J3KSR8_HUMAN]	58.02	6.99	3	1	1	3	1.25863	3	2.57057	1.05463	3	1.17966	0.964797	3	5.65224	1.00529	3	6.13422	0.752935	3	0.310423	3.0501	3	5.55372	0.970531	3	1.34932	143	16.4403	11.4438
Q86VV8	Rotatin OS=Homo sapiens GN=RTTN PE=1 SV=3 - [RTTN_HUMAN]	57.58	0.54	4	1	2	3																						2226	248.47	6.69775
P49915	GMP synthase [glutamine-hydrolyzing] OS=Homo sapiens GN=GMPS PE=1 SV=1 - [GUAA_HUMAN]	57.52	1.44	1	1	1	2	1.12109	2	4.66736	1.04042	2	5.61076	0.988074	2	2.43448	0.963006	2	4.5777	1.3081	2	5.2835	0.974462	2	0.151936	1.10213	2	6.20687	693	76.667	6.87354
P40926	Malate dehydrogenase, mitochondrial OS=Homo sapiens GN=MDH2 PE=1 SV=3 - [MDHM_HUMAN]	57.3	6.8	2	2	2	2	1.02862	2	2.47206	1.00642	2	0.976075	0.996345	2	2.79849	0.995375	2	3.97684	0.962916	2	4.85953	1.17321	2	11.5092	1.11921	2	4.19872	338	35.4807	8.67529
Q9NZA1	Chloride intracellular channel protein 5 OS=Homo sapiens GN=CLIC5 PE=1 SV=3 - [CLIC5_HUMAN]	57.03	5.61	4	1	2	2	1.14815	1		0.981543	1		0.987099	1		1.03437	1		1.39465	1		0.799279	1		1.18379	1		410	46.4737	4.81787
J3KT73	60S ribosomal protein L38 OS=Homo sapiens GN=RPL38 PE=1 SV=1 - [J3KT73_HUMAN]	56.98	15.63	3	1	1	2	1.05005	2	0.0595238	0.972597	2	0.649873	1.00437	2	1.58429	1.02736	2	0.839609	1.03879	2	10.6497	1.24477	2	14.903	1.04489	2	1.94092	64	7.56027	9.99365
A0A087WUD3	Oligosaccharyltransferase complex subunit OSTC OS=Homo sapiens GN=OSTC PE=1 SV=1 - [A0A087WUD3_HUMAN]	56.82	14.46	2	1	1	2	1.03547	2	8.70469	0.98834	2	0.831984	1.01631	2	0.519075	0.996968	2	0.432493	1.26093	2	23.7767	0.704214	2	20.5421	1.0565	2	0.292621	83	9.36286	7.43018
A0A087X020	Ribosome maturation protein SBDS OS=Homo sapiens GN=SBDS PE=1 SV=1 - [A0A087X020_HUMAN]	56.78	3.6	2	1	1	2	1.1518	2	17.885	1.00245	2	1.75849	1.00666	2	3.68277	0.989022	2	5.86365	1.25992	2	19.6321	1.1783	2	27.2033	1.12189	2	9.88721	250	28.8463	8.74854
H7C149	Probable 2-oxoglutarate dehydrogenase E1 component DHKTD1, mitochondrial (Fragment) OS=Homo sapiens GN=DHTKD1 PE=4 SV=1 - [H7C149_HUMAN]	56.07	10.28	2	1	1	1	0.828229	1		0.853387	1		1.18241	1		0.987684	1		0.679566	1		1.49219	1		0.687494	1		214	23.8319	7.12256
Q6P1Q5	ARCN1 protein OS=Homo sapiens GN=ARCN1 PE=1 SV=1 - [Q6P1Q5_HUMAN]	55.73	4.76	3	1	1	2	0.942364	2	15.2959	1.02077	2	4.72781	1.00089	2	0.375447	0.973102	2	6.19561	0.967713	2	24.4088	1.00835	2	0.0798133	0.962379	2	14.4773	189	21.8402	6.68311
Q9NSB4	Keratin, type II cuticular Hb2 OS=Homo sapiens GN=KRT82 PE=1 SV=3 - [KRT82_HUMAN]	55.3	3.51	1	1	2	4	1.31693	3	5.24853	1.0027	3	0.377733	0.981527	3	1.57375	1.0182	3	6.02208	0.385059	3	15.1709	4.11752	3	3.7495	0.958131	3	6.56432	513	56.6163	6.7417
H7BXF3	Transformer-2 protein homolog beta (Fragment) OS=Homo sapiens GN=TRA2B PE=1 SV=1 - [H7BXF3_HUMAN]	55.24	14.96	2	1	2	2	0.88002	1		0.990152	1		0.944315	1		1.06738	1		0.864269	1		1.04655	1		0.886893	1		127	15.2204	10.1987
Q9ULV4	Coronin-1C OS=Homo sapiens GN=CORO1C PE=1 SV=1 - [COR1C_HUMAN]	55.2	5.06	8	2	2	2	1.01599	2	15.3577	1.01489	2	3.52107	0.978307	2	0.485837	1.00354	2	3.69092	1.03297	2	10.093	0.977955	2	54.3609	1.08409	2	24.5732	474	53.2151	7.07861
A6NJA2	Ubiquitin carboxyl-terminal hydrolase OS=Homo sapiens GN=USP14 PE=1 SV=2 - [A6NJA2_HUMAN]	55	2.46	3	1	1	1	0.913001	1		1.05631	1		1.03751	1		0.896094	1		0.80348	1		1.2593	1		0.925216	1		448	51.0537	5.92236
Q66K74	Microtubule-associated protein 1S OS=Homo sapiens GN=MAP1S PE=1 SV=2 - [MAP1S_HUMAN]	53.97	2.27	1	1	1	1	0.918125	1		0.994211	1		0.977633	1		1.02907	1		1.05269	1		1.02028	1		0.791536	1		1059	112.142	7.29834
F5H6X6	Neutral alpha-glucosidase AB OS=Homo sapiens GN=GANAB PE=1 SV=1 - [F5H6X6_HUMAN]	53.91	5.08	3	4	4	6	1.05444	6	4.81437	0.988378	6	0.734694	1.03159	6	3.46288	0.98615	6	2.9513	0.791726	6	27.1626	1.48839	6	48.8739	1.06602	6	3.35066	847	96.1558	5.71924
J3QSV6	Ribosomal L1 domain-containing protein 1 (Fragment) OS=Homo sapiens GN=RSL1D1 PE=1 SV=1 - [J3QSV6_HUMAN]	53.2	3.49	2	1	1	2	1.00624	2	5.87232	1.00254	2	0.157935	0.917649	2	10.5423	1.07534	2	9.22848	1.03559	2	8.67192	0.993879	2	6.88614	1.07733	2	9.80488	430	48.1791	10.0229
O60493	Sorting nexin-3 OS=Homo sapiens GN=SNX3 PE=1 SV=3 - [SNX3_HUMAN]	53.16	6.79	1	1	1	3	1.13207	3	8.00321	1.04536	3	6.93896	0.966218	3	11.8476	0.955929	3	3.55419	0.677639	3	9.32097	2.68067	3	5.66486	0.909809	3	17.2536	162	18.7508	8.66064
Q5TFK1	Eukaryotic translation initiation factor 3 subunit I (Fragment) OS=Homo sapiens GN=EIF3I PE=1 SV=1 - [Q5TFK1_HUMAN]	53.1	20.8	3	3	3	3	1.16706	2	12.8457	0.996409	2	0.132698	0.990147	2	1.57791	1.0138	2	1.39931	0.769772	2	57.5268	1.82	2	142.869	0.999196	2	33.4561	125	14.0728	6.7417
F5H3P3	Rho GDP-dissociation inhibitor 2 (Fragment) OS=Homo sapiens GN=ARHGDIB PE=1 SV=3 - [F5H3P3_HUMAN]	52.72	8.81	3	2	2	4	1.26346	4	1.00335	1.02098	4	2.6537	0.997647	4	4.74698	0.966002	4	1.71486	1.32451	4	0.402914	1.11988	4	10.4128	1.42448	4	4.9371	159	17.9252	5.19873
P53007	Tricarboxylate transport protein, mitochondrial OS=Homo sapiens GN=SLC25A1 PE=1 SV=2 - [TXTP_HUMAN]	52.5659	6.43	1	2	2	2	1.00662	2	8.24686	0.988494	2	0.361086	1.02219	2	1.65788	0.990786	2	1.3008	0.942588	2	12.3261	1.22586	2	49.1549	1.01518	2	2.58819	311	33.991	9.89111
H0Y4Q3	Ran GTPase-activating protein 1 (Fragment) OS=Homo sapiens GN=RANGAP1 PE=1 SV=1 - [H0Y4Q3_HUMAN]	52.36	3.95	2	1	1	3	0.981698	3	1.25328	0.99697	3	0.310084	0.992747	3	0.769476	0.997541	3	1.37024	0.989237	3	4.28793	1.0073	3	0.00167607	1.05939	3	4.07416	253	26.89	5.13525
F5H5I5	ATP-binding cassette sub-family B member 9 (Fragment) OS=Homo sapiens GN=ABCB9 PE=4 SV=1 - [F5H5I5_HUMAN]	52.036	10.77	4	1	1	4	1.0369	4	1.67742	0.988487	4	1.85794	1.02507	4	2.00784	0.99084	4	1.7134	1.13408	4	13.4641	1.00717	4	17.8758	1.06044	4	1.77795	65	7.43285	6.49365
U3KQP3	NADH dehydrogenase [ubiquinone] 1 alpha subcomplex subunit 13 (Fragment) OS=Homo sapiens GN=NDUFA13 PE=4 SV=2 - [U3KQP3_HUMAN]	51.74	12	5	1	1	2	0.950958	2	0.737409	1.0635	2	18.1143	0.968753	2	12.706	0.941768	2	10.7035	1.02993	2	14.3214	1.18452	2	3.90814	0.803867	2	15.5019	75	8.70253	9.979
F8VP99	ADP-ribosylation factor-like protein 1 (Fragment) OS=Homo sapiens GN=ARL1 PE=1 SV=1 - [F8VP99_HUMAN]	51.72	64.71	4	1	1	1	1.24467	1		1.02809	1		0.990234	1		0.976726	1		1.45174	1		1.2957	1		1.09661	1		17	1.78406	8.99756
I3L4M2	Protein disulfide-isomerase (Fragment) OS=Homo sapiens GN=P4HB PE=1 SV=1 - [I3L4M2_HUMAN]	51.3225	6.84	6	1	1	2	1.02766	2	1.88664	0.983174	2	6.28668	0.967479	2	2.50054	1.05055	2	4.56454	1.15659	2	2.78561	0.881151	2	26.3045	1.05911	2	4.14489	117	13.482	5.5415
R4GN08	Actin-related protein 2/3 complex subunit 4 (Fragment) OS=Homo sapiens GN=ARPC4 PE=4 SV=1 - [R4GN08_HUMAN]	51.1517	10.39	4	1	1	2	1.07038	2	6.49331	0.977187	2	1.84849	1.00934	2	2.33406	1.01685	2	0.253885	1.23306	2	6.60825	0.777984	2	12.8272	1.16183	2	3.82323	77	9.39878	7.51807
C9JIM8	Solute carrier family 2, facilitated glucose transporter member 1 (Fragment) OS=Homo sapiens GN=SLC2A1 PE=1 SV=3 - [C9JIM8_HUMAN]	51.08	3.2	2	1	1	3	1.00476	3	1.66736	0.996867	3	0.814061	0.993446	3	3.45993	1.01004	3	4.26434	1.1591	3	2.31511	1.09303	3	4.33074	0.85629	3	7.46241	250	27.2637	9.1001
P52823	Stanniocalcin-1 OS=Homo sapiens GN=STC1 PE=1 SV=1 - [STC1_HUMAN]	50.88	4.45	1	1	1	1	1.34033	1		1.05464	1		0.992862	1		0.943002	1		0.90549	1		2.70476	1		1.16619	1		247	27.6038	7.98682
Q9BY32	Inosine triphosphate pyrophosphatase OS=Homo sapiens GN=ITPA PE=1 SV=2 - [ITPA_HUMAN]	50.56	7.22	1	1	1	2	0.936957	1		1.01492	1		0.982196	1		1.00024	1		0.997395	1		0.91431	1		0.973707	1		194	21.4319	5.65576
E7EMV0	Protein diaphanous homolog 1 OS=Homo sapiens GN=DIAPH1 PE=1 SV=1 - [E7EMV0_HUMAN]	49.8389	5.45	7	2	2	2	0.989427	2	14.7936	0.956459	2	12.9965	1.04239	2	6.3033	1.00142	2	7.89221	1.19339	2	25.7302	0.915587	2	8.91988	0.88674	2	1.61468	863	94.5346	5.37646
A5YM69	Rho guanine nucleotide exchange factor 35 OS=Homo sapiens GN=ARHGEF35 PE=1 SV=1 - [ARG35_HUMAN]	49.4955	1.24	3	1	1	8	3.49564	8	12.0979	0.999164	8	6.40544	0.988294	8	5.12044	1.00265	8	6.01906	0.646854	8	11.4082	14.2684	8	14.8556	0.648732	6	12.5576	484	53.254	4.31006
P49189	4-trimethylaminobutyraldehyde dehydrogenase OS=Homo sapiens GN=ALDH9A1 PE=1 SV=3 - [AL9A1_HUMAN]	49.44	5.67	1	3	3	3	1.03557	3	0.692962	0.992127	3	3.20969	1.05778	3	0.198529	0.975665	3	4.05159	1.213	3	22.3954	0.764897	3	6.55429	1.09389	3	3.1669	494	53.767	5.87158
Q6YN16	Hydroxysteroid dehydrogenase-like protein 2 OS=Homo sapiens GN=HSDL2 PE=1 SV=1 - [HSDL2_HUMAN]	48.94	4.31	1	1	1	1	0.779677	1		0.936937	1		1.01603	1		1.05744	1		0.854109	1		0.549026	1		0.908867	1		418	45.3655	7.98682
H7C106	Reticulon (Fragment) OS=Homo sapiens GN=RTN4 PE=1 SV=1 - [H7C106_HUMAN]	48.88	3.94	3	1	1	2	1.17134	2	8.88433	1.06229	2	0.281422	0.954664	2	8.271	0.969411	2	8.56483	0.6704	2	7.99901	2.91578	2	13.2618	0.82794	2	0.556611	203	22.7902	8.73389
U3KQM0	Membrane-associated progesterone receptor component 2 OS=Homo sapiens GN=PGRMC2 PE=1 SV=1 - [U3KQM0_HUMAN]	48.67	9.89	3	1	1	2	0.909407	2	5.66367	0.992163	2	5.46049	0.991979	2	4.57355	1.01569	2	1.74344	0.98873	2	0.298667	0.831948	2	18.1985	0.951633	2	5.68507	91	10.5089	4.56396
Q9NY12	H/ACA ribonucleoprotein complex subunit 1 OS=Homo sapiens GN=GAR1 PE=1 SV=1 - [GAR1_HUMAN]	48.66	8.29	1	1	1	1	0.965291	1		0.994272	1		0.987449	1		1.01912	1		0.919085	1		0.928104	1		1.13834	1		217	22.3342	10.9165
U3KQ64	Peptidyl-prolyl cis-trans isomerase FKBP8 (Fragment) OS=Homo sapiens GN=FKBP8 PE=1 SV=1 - [U3KQ64_HUMAN]	48.66	13.19	3	2	2	3	0.989536	3	16.5287	0.979157	3	7.18206	1.02077	3	0.839935	1.03536	3	2.29884	0.488475	3	26.4085	2.35446	3	71.165	0.651622	3	4.5809	182	19.9626	9.74463
Q96S52	GPI transamidase component PIG-S OS=Homo sapiens GN=PIGS PE=1 SV=3 - [PIGS_HUMAN]	48.56	3.78	1	1	1	1	0.969586	1		0.983843	1		0.996128	1		1.02258	1		1.06326	1		0.836191	1		1.03705	1		555	61.6172	6.49365
Q5TEU4	NADH dehydrogenase [ubiquinone] 1 alpha subcomplex assembly factor 5 OS=Homo sapiens GN=NDUFAF5 PE=1 SV=1 - [NDUF5_HUMAN]	48.38	2.61	1	1	1	4	1.26479	4	7.17952	1.03833	4	5.78016	0.937261	4	10.7478	1.02185	4	1.98324	0.590129	4	6.76733	3.23147	4	20.7394	1.11948	4	6.8303	345	38.8936	6.56592
K7EKG4	Mitochondrial import receptor subunit TOM40 homolog (Fragment) OS=Homo sapiens GN=TOMM40 PE=1 SV=1 - [K7EKG4_HUMAN]	47.9255	11.9	2	2	2	4	0.965605	4	6.88287	1.01101	4	0.364557	0.962104	4	1.22962	1.0234	4	5.10424	1.03472	4	4.35593	1.15525	4	33.5072	0.851438	4	2.59059	168	18.2703	8.66064
A0A087WW53	Coronin-1B OS=Homo sapiens GN=CORO1B PE=1 SV=1 - [A0A087WW53_HUMAN]	47.8012	3.08	3	1	1	3	0.995146	3	0.131793	0.98848	3	1.75419	1.02529	3	0.921386	1.01992	3	1.66025	1.08939	3	7.05139	0.947381	3	1.22428	1.0113	3	0.652518	260	28.9307	7.88428
Q5H907	Melanoma antigen family D, 2, isoform CRA_d OS=Homo sapiens GN=MAGED2 PE=1 SV=1 - [Q5H907_HUMAN]	47.66	5.37	3	3	3	3	1.03474	3	3.39716	1.02774	3	3.40762	0.975993	3	9.40254	0.977331	3	2.132	1.0004	3	29.1063	1.0276	3	46.5032	1.08042	3	3.23753	521	55.7613	7.81104
Q6GMV3	Putative peptidyl-tRNA hydrolase PTRHD1 OS=Homo sapiens GN=PTRHD1 PE=1 SV=1 - [PTRD1_HUMAN]	47.45	8.57	1	1	1	1	1.00303	1		0.980918	1		1.02793	1		0.993983	1		0.975353	1		1.09451	1		1.08112	1		140	15.7953	9.1001
P19105	Myosin regulatory light chain 12A OS=Homo sapiens GN=MYL12A PE=1 SV=2 - [ML12A_HUMAN]	47.27	6.43	3	1	1	1	1.26594	1		0.976246	1		1.00781	1		1.01971	1		1.6599	1		0.957954	1		1.1164	1		171	19.7815	4.80518
G3V448	Thioredoxin-related transmembrane protein 1 OS=Homo sapiens GN=TMX1 PE=1 SV=1 - [G3V448_HUMAN]	47.23	19.05	2	2	2	3	1.04635	3	6.92374	0.996559	3	6.37095	1.00825	3	0.0729629	0.995488	3	0.124651	1.11609	3	22.971	1.15079	3	25.1255	1.05544	3	13.382	105	11.904	4.41162
O60701	UDP-glucose 6-dehydrogenase OS=Homo sapiens GN=UGDH PE=1 SV=1 - [UGDH_HUMAN]	46.93	4.05	5	2	2	3	1.49585	3	14.0381	0.968939	3	2.24144	1.04204	3	2.90533	0.993795	3	0.560165	0.846616	3	11.4116	3.81089	3	32.8407	1.01879	3	3.25776	494	54.9893	7.12256
K7ES74	Glutaryl-CoA dehydrogenase, mitochondrial (Fragment) OS=Homo sapiens GN=GCDH PE=1 SV=1 - [K7ES74_HUMAN]	46.85	12.98	3	1	1	2	0.832547	2	3.03844	0.994108	2	4.01871	0.992524	2	6.95885	1.01256	2	2.24699	0.866814	2	1.33004	0.880837	2	11.1832	0.845936	2	0.0247594	131	14.4595	7.29834
E7EX73	Eukaryotic translation initiation factor 4 gamma 1 OS=Homo sapiens GN=EIF4G1 PE=1 SV=1 - [E7EX73_HUMAN]	46.794	1.67	5	2	2	2	0.999612	2	14.1381	1.00752	2	2.55169	0.977502	2	0.915816	1.01309	2	3.86077	1.0257	2	16.5476	1.09851	2	23.9178	1.00666	2	5.03034	1436	158.547	5.21143
E7ETK0	40S ribosomal protein S24 OS=Homo sapiens GN=RPS24 PE=1 SV=1 - [E7ETK0_HUMAN]	46.36	9.16	3	1	1	2	1.07967	2	2.62472	0.978181	2	3.16932	1.04237	2	4.06567	0.981974	2	0.650362	1.20838	2	2.58807	1.0131	2	2.21343	1.07666	2	5.40261	131	15.1873	10.8872
E9PFH4	Transportin-3 OS=Homo sapiens GN=TNPO3 PE=1 SV=1 - [E9PFH4_HUMAN]	45.98	1.52	3	1	1	1	1.1037	1		1.00524	1		1.04325	1		0.950076	1		0.981435	1		1.7855	1		0.948993	1		857	96.6074	5.65576
P14314	Glucosidase 2 subunit beta OS=Homo sapiens GN=PRKCSH PE=1 SV=2 - [GLU2B_HUMAN]	45.97	2.27	2	1	1	3	1.53114	3	15.0455	1.00389	3	2.58004	1.06794	3	7.05349	0.943793	3	2.69312	0.944269	3	10.7474	2.73708	3	24.7789	1.24543	3	1.59505	528	59.3878	4.41162
Q9UBF2	Coatomer subunit gamma-2 OS=Homo sapiens GN=COPG2 PE=1 SV=1 - [COPG2_HUMAN]	45.89	2.41	1	1	2	2	1.09189	1		1.01207	1		0.983898	1		1.00186	1		1.01396	1		1.41266	1		1.10035	1		871	97.5596	5.80811
Q9Y512	Sorting and assembly machinery component 50 homolog OS=Homo sapiens GN=SAMM50 PE=1 SV=3 - [SAM50_HUMAN]	45.84	3.2	1	1	1	1	0.693526	1		0.99233	1		0.968499	1		1.04047	1		0.748608	1		0.431761	1		0.85535	1		469	51.9433	6.90283
A0A087X2E5	Isocitrate dehydrogenase [NAD] subunit beta, mitochondrial OS=Homo sapiens GN=IDH3B PE=1 SV=1 - [A0A087X2E5_HUMAN]	45.8	2.39	3	1	1	2	1.14505	2	0.320174	0.931009	2	1.91303	1.06995	2	2.40697	1.00984	2	0.503798	0.87332	2	3.85355	1.90609	2	13.5831	1.11356	2	11.3149	376	41.1932	8.08936
P49458	Signal recognition particle 9 kDa protein OS=Homo sapiens GN=SRP9 PE=1 SV=2 - [SRP09_HUMAN]	45.41	12.79	1	1	1	1	1.0132	1		0.981783	1		0.99753	1		1.02358	1		1.08796	1		1.04891	1		1.00588	1		86	10.1051	7.97217
H0YIC9	5'-AMP-activated protein kinase subunit gamma-1 (Fragment) OS=Homo sapiens GN=PRKAG1 PE=1 SV=1 - [H0YIC9_HUMAN]	45.39	7.57	3	1	1	1	0.762491	1		0.873374	1		1.02092	1		1.12692	1		1.00178	1		0.439421	1		0.752461	1		251	28.903	8.49951
P36404	ADP-ribosylation factor-like protein 2 OS=Homo sapiens GN=ARL2 PE=1 SV=4 - [ARL2_HUMAN]	45.37	8.15	1	2	2	2	1.02225	2	2.96615	0.990821	2	4.48503	1.01093	2	1.69541	0.998636	2	3.47909	1.05036	2	5.20911	1.10352	2	21.6813	1.03601	2	0.850495	184	20.8649	6.34131
O43615	Mitochondrial import inner membrane translocase subunit TIM44 OS=Homo sapiens GN=TIMM44 PE=1 SV=2 - [TIM44_HUMAN]	45.34	6.19	2	3	3	3	0.918851	3	12.4887	1.02818	3	0.876337	0.961453	3	0.00812615	0.998528	3	1.04773	0.691219	3	1.16457	1.36665	3	81.6974	1.00903	3	6.73426	452	51.3235	8.32373
P07996	Thrombospondin-1 OS=Homo sapiens GN=THBS1 PE=1 SV=2 - [TSP1_HUMAN]	45.28	2.05	1	2	2	2	0.886745	2	12.0106	0.989928	2	0.785867	0.985193	2	3.66828	1.02599	2	2.65931	0.885676	2	2.13681	1.10313	2	57.8317	0.811254	2	4.40867	1170	129.3	4.94482
H0YFG4	Protein NLRC5 (Fragment) OS=Homo sapiens GN=NLRC5 PE=4 SV=1 - [H0YFG4_HUMAN]	45.18	2.07	1	1	1	5	0.821535	5	18.7634	1.02062	5	1.37511	1.01366	5	6.67207	0.907352	5	8.66846	0.944604	5	4.54542	0.767231	5	24.2346	0.756309	5	6.37526	387	42.2638	6.88818
Q9BVC6	Transmembrane protein 109 OS=Homo sapiens GN=TMEM109 PE=1 SV=1 - [TM109_HUMAN]	45.1	4.94	1	1	1	1	0.895845	1		0.995278	1		0.975122	1		1.03035	1		1.02277	1		0.639708	1		0.990531	1		243	26.1936	10.4771
P24539	ATP synthase F(0) complex subunit B1, mitochondrial OS=Homo sapiens GN=ATP5F1 PE=1 SV=2 - [AT5F1_HUMAN]	45.09	5.86	1	1	1	1	0.847744	1		0.984388	1		1.07075	1		0.946795	1		0.981562	1		0.818344	1		0.793759	1		256	28.8903	9.36377
H0YJS4	Eukaryotic translation initiation factor 2 subunit 1 (Fragment) OS=Homo sapiens GN=EIF2S1 PE=1 SV=1 - [H0YJS4_HUMAN]	44.8	10.71	3	3	3	3	1.13343	3	8.74934	1.03569	3	1.01635	1.03077	3	1.56107	1.00423	3	0.391465	1.08863	3	26.7252	0.805306	3	5.09877	1.13741	3	7.4281	252	28.9572	8.48486
Q8TAT6	Nuclear protein localization protein 4 homolog OS=Homo sapiens GN=NPLOC4 PE=1 SV=3 - [NPL4_HUMAN]	44.67	1.64	1	1	1	1	1.02656	1		1.01354	1		1.00151	1		0.982413	1		1.10014	1		0.880544	1		1.1308	1		608	68.0769	6.37939
Q9Y266	Nuclear migration protein nudC OS=Homo sapiens GN=NUDC PE=1 SV=1 - [NUDC_HUMAN]	44.46	4.53	1	1	1	1	1.1039	1		0.992561	1		0.926191	1		1.08281	1		1.06513	1		1.4547	1		1.04977	1		331	38.2191	5.37646
P04004	Vitronectin OS=Homo sapiens GN=VTN PE=1 SV=1 - [VTNC_HUMAN]	44.3059	1.26	1	1	1	2	0.887897	2	10.2285	0.960988	2	5.46384	1.00328	2	13.3274	1.03616	2	7.03352	0.654587	2	1.57081	1.37592	2	11.2914	0.955422	2	16.32	478	54.2712	5.79541
O75521	Enoyl-CoA delta isomerase 2, mitochondrial OS=Homo sapiens GN=ECI2 PE=1 SV=4 - [ECI2_HUMAN]	44.3	2.28	1	1	1	2	1.10192	2	2.35594	0.988614	2	1.9339	1.03213	2	0.895878	0.980588	2	1.33238	1.28136	2	2.39606	0.750632	2	3.55351	1.21278	2	1.86262	394	43.5574	8.99756
X6R6Z1	Interleukin enhancer-binding factor 2 (Fragment) OS=Homo sapiens GN=ILF2 PE=1 SV=1 - [X6R6Z1_HUMAN]	44.28	12.17	3	1	1	1	0.871752	1		0.983413	1		0.95809	1		1.06139	1		0.976337	1		0.693006	1		0.943809	1		115	12.3746	5.17334
P16144	Integrin beta-4 OS=Homo sapiens GN=ITGB4 PE=1 SV=5 - [ITB4_HUMAN]	44.25	0.44	1	1	1	1	1.06627	1		0.987408	1		1.0034	1		1.01109	1		0.570992	1		2.87309	1		0.670425	1		1822	202.039	6.0874
F5H8H2	Mevalonate kinase OS=Homo sapiens GN=MVK PE=1 SV=1 - [F5H8H2_HUMAN]	44.14	6.1	2	1	1	1	0.918444	1		0.8119	1		1.11708	1		1.10203	1		1.05616	1		0.894159	1		0.86392	1		344	37.1486	7.07861
Q9P2R7	Succinyl-CoA ligase [ADP-forming] subunit beta, mitochondrial OS=Homo sapiens GN=SUCLA2 PE=1 SV=3 - [SUCB1_HUMAN]	44.109	1.94	1	1	1	2	0.924277	2	4.62133	1.01665	2	1.08079	0.9662	2	3.45417	1.01393	2	2.04588	1.01214	2	0.0400735	0.859477	2	23.4291	0.947934	2	0.369179	463	50.2852	7.41553
H3BR35	Eukaryotic peptide chain release factor GTP-binding subunit ERF3A (Fragment) OS=Homo sapiens GN=GSPT1 PE=1 SV=1 - [H3BR35_HUMAN]	44.08	6.32	3	2	2	3	1.08751	3	2.61573	1.00973	3	1.13051	1.00531	3	5.04428	0.983032	3	3.98159	1.32474	3	16.5143	0.812164	3	10.7428	1.04958	3	12.2174	475	52.9087	5.63037
Q16186	Proteasomal ubiquitin receptor ADRM1 OS=Homo sapiens GN=ADRM1 PE=1 SV=2 - [ADRM1_HUMAN]	43.96	2.21	1	1	1	2	1.40861	2	7.56107	1.02832	2	1.32762	1.00489	2	10.0639	0.956045	2	12.3379	0.696635	2	14.9284	3.48377	2	1.73249	1.13116	2	19.5961	407	42.1268	5.07178
A0A087WXC5	NADH dehydrogenase [ubiquinone] 1 alpha subcomplex subunit 10, mitochondrial OS=Homo sapiens GN=NDUFA10 PE=1 SV=1 - [A0A087WXC5_HUMAN]	43.93	4.79	6	2	2	5	1.02691	5	0.411813	1.0082	5	1.55634	0.977518	5	3.40578	0.968824	5	5.66467	1.13909	5	10.1131	0.868218	5	16.9893	1.01539	5	3.03913	355	40.811	8.48486
S4R3Z2	Aldo-keto reductase family 1 member C3 OS=Homo sapiens GN=AKR1C3 PE=1 SV=1 - [S4R3Z2_HUMAN]	43.91	6.67	2	1	1	1	0.689373	1		1.00669	1		0.97327	1		1.01886	1		0.774568	1		0.684781	1		0.661542	1		300	34.3177	8.19189
H0YLA2	Signal recognition particle 14 kDa protein OS=Homo sapiens GN=SRP14 PE=1 SV=1 - [H0YLA2_HUMAN]	43.89	12.17	2	1	1	1	0.809775	1		0.973695	1		1.02	1		1.01042	1		0.946377	1		0.67778	1		0.810172	1		115	13.0498	9.56885
K7ELG5	Dual-specificity protein phosphatase 3 (Fragment) OS=Homo sapiens GN=DUSP3 PE=1 SV=1 - [K7ELG5_HUMAN]	43.81	10.71	3	1	1	1	1.00625	1		0.965194	1		1.01284	1		1.02758	1		1.13233	1		0.899258	1		1.02367	1		112	12.5567	9.83252
D6RC06	Histidine triad nucleotide-binding protein 1 OS=Homo sapiens GN=HINT1 PE=1 SV=1 - [D6RC06_HUMAN]	43.59	10.77	5	1	1	2	1.01443	2	3.21628	0.989711	2	0.574148	1.00604	2	0.329418	1.00572	2	0.329472	1.11975	2	1.16217	1.03397	2	8.60864	0.980625	2	2.56243	65	7.31895	9.40771
Q5T4S7	E3 ubiquitin-protein ligase UBR4 OS=Homo sapiens GN=UBR4 PE=1 SV=1 - [UBR4_HUMAN]	43.46	0.23	1	1	1	1																						5183	573.476	6.03662
P01892	HLA class I histocompatibility antigen, A-2 alpha chain OS=Homo sapiens GN=HLA-A PE=1 SV=1 - [1A02_HUMAN]	43.37	6.58	40	1	2	2	0.917438	1		1.0004	1		0.955933	1		1.04368	1		0.676097	1		1.35372	1		1.0304	1		365	40.8962	6.99072
Q9NZB2	Constitutive coactivator of PPAR-gamma-like protein 1 OS=Homo sapiens GN=FAM120A PE=1 SV=2 - [F120A_HUMAN]	43.37	0.98	1	1	1	1	0.882959	1		1.02682	1		0.960893	1		1.00777	1		0.975487	1		0.737208	1		0.950484	1		1118	121.811	8.88037
O15067	Phosphoribosylformylglycinamidine synthase OS=Homo sapiens GN=PFAS PE=1 SV=4 - [PUR4_HUMAN]	43.27	1.42	1	1	1	1	0.905123	1		0.661654	1		0.789623	1		1.60766	1		0.990007	1		0.674222	1		1.03481	1		1338	144.643	5.75732
Q9NZN4	EH domain-containing protein 2 OS=Homo sapiens GN=EHD2 PE=1 SV=2 - [EHD2_HUMAN]	43.1	2.95	3	2	2	3	0.882671	3	18.5555	1.01398	3	0.812366	0.980416	3	0.0990031	1.00379	3	7.00644	0.936133	3	5.76583	0.77065	3	1.60376	1.0174	3	17.6781	543	61.1227	6.45557
H7C2Q2	H/ACA ribonucleoprotein complex subunit 4 (Fragment) OS=Homo sapiens GN=DKC1 PE=1 SV=2 - [H7C2Q2_HUMAN]	42.91	5.8	2	1	1	1	0.956745	1		1.01605	1		1.02076	1		0.960081	1		0.850964	1		1.22188	1		1.01757	1		207	23.4751	8.85107
A0A087WZZ9	Cyclin-dependent kinase 1 OS=Homo sapiens GN=CDK1 PE=1 SV=1 - [A0A087WZZ9_HUMAN]	42.63	8.93	3	1	1	1	1.08588	1		0.996318	1		1.06047	1		0.943186	1		1.26937	1		1.05893	1		0.996173	1		224	25.8197	8.49951
C9JFT1	Septin-2 (Fragment) OS=Homo sapiens GN=SEPT2 PE=1 SV=1 - [C9JFT1_HUMAN]	42.54	22.22	12	1	1	1	1.03857	1		1.00761	1		1.04405	1		0.946509	1		1.18752	1		0.875211	1		1.06624	1		72	7.89113	9.24658
K7EM02	Katanin p60 ATPase-containing subunit A-like 2 (Fragment) OS=Homo sapiens GN=KATNAL2 PE=1 SV=1 - [K7EM02_HUMAN]	42.51	9.38	4	1	1	1																						128	13.9903	7.34229
C9J0J7	Profilin-2 OS=Homo sapiens GN=PFN2 PE=1 SV=1 - [C9J0J7_HUMAN]	42.5	15.38	5	1	1	1	1.26546	1		1.04294	1		1.00885	1		0.9406	1		0.983556	1		2.20392	1		1.16001	1		91	9.83408	9.17334
H7C531	26S proteasome non-ATPase regulatory subunit 6 (Fragment) OS=Homo sapiens GN=PSMD6 PE=1 SV=1 - [H7C531_HUMAN]	42.45	10.87	2	1	1	2	1.04804	2	9.82336	1.02605	2	0.59842	0.97651	2	5.01603	0.991961	2	4.24744	1.13142	2	16.7424	0.97782	2	23.8097	1.08762	2	5.86418	138	15.9571	6.13818
H0YJ34	Fermitin family homolog 2 (Fragment) OS=Homo sapiens GN=FERMT2 PE=1 SV=1 - [H0YJ34_HUMAN]	42.3	2.34	2	1	1	1	0.94952	1		1.04603	1		0.964363	1		0.981786	1		1.11814	1		0.837048	1		0.914776	1		640	73.3064	6.97607
Q5JP01	Histone-binding protein RBBP7 (Fragment) OS=Homo sapiens GN=RBBP7 PE=1 SV=1 - [Q5JP01_HUMAN]	42.19	3.16	4	1	1	2	1.49923	2	8.4262	1.03543	2	6.07986	0.925871	2	5.28724	1.03122	2	2.36269	0.743658	2	16.1791	3.85051	2	38.6436	1.02405	2	36.6794	285	31.4834	6.18896
F5H6E2	Unconventional myosin-Ic OS=Homo sapiens GN=MYO1C PE=1 SV=1 - [F5H6E2_HUMAN]	41.93	3.18	2	2	2	2	0.873594	2	13.2354	0.992438	2	1.75596	0.985537	2	8.43949	1.01909	2	10.2291	0.972778	2	19.7735	0.694544	2	20.3868	0.948316	2	2.42587	1039	118.92	9.40771
Q7Z5R6	Amyloid beta A4 precursor protein-binding family B member 1-interacting protein OS=Homo sapiens GN=APBB1IP PE=1 SV=1 - [AB1IP_HUMAN]	41.87	1.35	1	1	1	1	1.26733	1		0.994936	1		1.00295	1		1.00273	1		1.51961	1		0.804327	1		1.37651	1		666	73.1368	5.59229
M0QX65	SUMO-activating enzyme subunit 1 (Fragment) OS=Homo sapiens GN=SAE1 PE=1 SV=1 - [M0QX65_HUMAN]	41.8	5.37	4	1	1	1	0.85314	1		1.01523	1		0.955304	1		1.02696	1		0.835536	1		1.03148	1		0.852416	1		205	22.6077	7.32764
A0A087WVM4	Monofunctional C1-tetrahydrofolate synthase, mitochondrial OS=Homo sapiens GN=MTHFD1L PE=1 SV=1 - [A0A087WVM4_HUMAN]	41.5985	2.41	4	2	3	3	1.19196	2	5.31302	1.00352	2	0.992288	0.973873	2	0.973141	1.02192	2	0.206586	0.988204	2	48.6281	1.80935	2	93.7002	0.959288	2	18.7843	913	99.2493	7.26904
Q70UQ0	Inhibitor of nuclear factor kappa-B kinase-interacting protein OS=Homo sapiens GN=IKBIP PE=1 SV=1 - [IKIP_HUMAN]	41.28	3.43	1	1	1	1	0.850626	1		0.964754	1		1.04088	1		0.999857	1		0.849925	1		0.768296	1		0.985989	1		350	39.285	9.17334
P04264	Keratin, type II cytoskeletal 1 OS=Homo sapiens GN=KRT1 PE=1 SV=6 - [K2C1_HUMAN]	41.13	1.86	1	1	1	1	0.895543	1		1.01914	1		0.968527	1		1.00907	1		0.873214	1		1.10803	1		0.884146	1		644	65.999	8.11865
F8VS02	Alpha-aminoadipic semialdehyde dehydrogenase OS=Homo sapiens GN=ALDH7A1 PE=1 SV=1 - [F8VS02_HUMAN]	41.12	1.89	2	1	1	1	0.989521	1		0.998929	1		1.00586	1		0.995121	1		1.0268	1		1.00232	1		1.0374	1		475	51.3784	7.79639
O43313	ATM interactor OS=Homo sapiens GN=ATMIN PE=1 SV=2 - [ATMIN_HUMAN]	40.6621	0.85	1	1	1	5	1.10675	5	2.26295	0.984069	5	2.31586	1.00062	5	4.4372	0.997977	5	1.99402	1.23999	5	8.71815	0.749527	5	24.5547	1.18807	5	1.65976	823	88.2922	5.16064
Q9UBN7	Histone deacetylase 6 OS=Homo sapiens GN=HDAC6 PE=1 SV=2 - [HDAC6_HUMAN]	40.31	1.98	1	1	1	1	0.911673	1		1.00716	1		0.965062	1		1.02657	1		1.00975	1		0.873164	1		0.911364	1		1215	131.336	5.30029
Q16401	26S proteasome non-ATPase regulatory subunit 5 OS=Homo sapiens GN=PSMD5 PE=1 SV=3 - [PSMD5_HUMAN]	40.26	5.16	2	2	2	2	0.935884	2	1.46853	1.03379	2	1.70975	0.974337	2	6.39037	0.983471	2	8.4853	0.911356	2	17.5771	0.969169	2	50.6267	1.00006	2	5.62794	504	56.1604	5.47803
Q9NVP1	ATP-dependent RNA helicase DDX18 OS=Homo sapiens GN=DDX18 PE=1 SV=2 - [DDX18_HUMAN]	39.92	2.09	1	1	1	1	1.16478	1		1.02587	1		1.01421	1		0.955174	1		1.3483	1		1.33414	1		0.965407	1		670	75.3594	9.49561
Q9H3U1	Protein unc-45 homolog A OS=Homo sapiens GN=UNC45A PE=1 SV=1 - [UN45A_HUMAN]	39.78	2.12	1	1	1	1	1.01508	1		1.00021	1		0.968085	1		1.03167	1		1.14251	1		1.05944	1		0.941182	1		944	103.011	6.07471
Q95604	HLA class I histocompatibility antigen, Cw-17 alpha chain OS=Homo sapiens GN=HLA-C PE=1 SV=1 - [1C17_HUMAN]	39.78	6.99	47	1	2	2	0.96193	1		1.01437	1		0.985422	1		0.997633	1		0.960677	1		0.82697	1		1.14061	1		372	41.2126	6.80029
Q8IXH7	Negative elongation factor C/D OS=Homo sapiens GN=NELFCD PE=1 SV=2 - [NELFD_HUMAN]	39.73	2.88	3	1	1	1	1.06012	1		0.95681	1		1.04393	1		1.00608	1		1.23309	1		1.01973	1		0.988194	1		590	66.2043	5.09717
Q969Z0	Protein TBRG4 OS=Homo sapiens GN=TBRG4 PE=1 SV=1 - [TBRG4_HUMAN]	39.5	3.17	1	1	1	1	0.94554	1		1.01748	1		0.974729	1		1.00476	1		0.932162	1		0.888229	1		1.09026	1		631	70.6934	7.41553
Q27J81	Inverted formin-2 OS=Homo sapiens GN=INF2 PE=1 SV=2 - [INF2_HUMAN]	39.46	1.2	1	1	1	1	0.986776	1		0.925707	1		1.03396	1		1.05253	1		1.02129	1		1.2655	1		0.878361	1		1249	135.54	5.37646
F5GY56	Pre-mRNA-processing factor 19 (Fragment) OS=Homo sapiens GN=PRPF19 PE=1 SV=1 - [F5GY56_HUMAN]	39.07	6.75	2	1	1	1	0.999276	1		0.967094	1		1.03898	1		0.999035	1		1.14635	1		0.876223	1		1.00106	1		252	27.7006	6.72705
B4E0K5	Mitogen-activated protein kinase 14 OS=Homo sapiens GN=MAPK14 PE=1 SV=1 - [B4E0K5_HUMAN]	39.07	5.65	22	2	2	2	1.2209	1		0.947883	1		1.01136	1		1.04933	1		1.71151	1		0.53498	1		1.18013	1		283	32.3363	4.91943
E9PKL8	NADH dehydrogenase [ubiquinone] iron-sulfur protein 3, mitochondrial (Fragment) OS=Homo sapiens GN=NDUFS3 PE=1 SV=3 - [E9PKL8_HUMAN]	38.82	19.23	4	1	1	1	0.784326	1		1.04316	1		0.958138	1		0.991412	1		0.843829	1		0.685672	1		0.852394	1		78	8.60156	8.03076
A0A087X226	UDP-N-acetylhexosamine pyrophosphorylase-like protein 1 OS=Homo sapiens GN=UAP1L1 PE=4 SV=1 - [A0A087X226_HUMAN]	38.67	8.08	3	1	1	2	1.12237	2	9.39579	0.998719	2	2.45113	1.00116	2	0.555036	0.999817	2	2.30602	0.699335	2	1.39187	2.41594	2	15.5163	0.952503	2	7.05299	99	11.1968	7.40088
K7EMS3	Keratin, type I cytoskeletal 19 (Fragment) OS=Homo sapiens GN=KRT19 PE=1 SV=1 - [K7EMS3_HUMAN]	38.57	4.97	11	1	1	1	0.806993	1		1.04331	1		0.984434	1		0.964752	1		0.836738	1		0.828218	1		0.84035	1		181	20.1741	4.60205
D6RCR4	Drebrin (Fragment) OS=Homo sapiens GN=DBN1 PE=1 SV=1 - [D6RCR4_HUMAN]	38.57	16.13	4	1	1	1	1.04647	1		1.02066	1		0.934703	1		1.04135	1		1.09718	1		0.933648	1		1.15959	1		93	10.0541	5.87158
P50416	Carnitine O-palmitoyltransferase 1, liver isoform OS=Homo sapiens GN=CPT1A PE=1 SV=2 - [CPT1A_HUMAN]	38.39	1.42	1	1	1	1	0.692776	1		1.02004	1		0.939069	1		1.03768	1		0.495844	1		1.33981	1		0.60507	1		773	88.3107	8.646
B1AHB1	DNA replication licensing factor MCM5 OS=Homo sapiens GN=MCM5 PE=1 SV=1 - [B1AHB1_HUMAN]	38.35	2.6	2	2	2	2	1.14821	2	14.8052	0.98613	2	2.10621	1.02564	2	2.43021	0.989365	2	4.99603	0.941714	2	32.5556	1.71565	2	3.60708	1.15376	2	8.37206	691	77.5437	8.60205
Q15029	116 kDa U5 small nuclear ribonucleoprotein component OS=Homo sapiens GN=EFTUD2 PE=1 SV=1 - [U5S1_HUMAN]	38.33	2.26	1	1	2	2	0.869007	1		0.974002	1		1.02783	1		1.00217	1		1.10375	1		0.623069	1		0.828778	1		972	109.366	4.99561
E5RGA2	Eukaryotic translation initiation factor 3 subunit E OS=Homo sapiens GN=EIF3E PE=1 SV=1 - [E5RGA2_HUMAN]	37.91	4.55	4	2	2	2	1.13649	2	3.85115	1.03113	2	2.76251	1.00682	2	5.34565	0.955503	2	2.181	1.27659	2	8.56029	0.991087	2	2.94009	1.17198	2	1.67139	352	41.3307	6.55127
H0YL11	Isocitrate dehydrogenase [NADP], mitochondrial OS=Homo sapiens GN=IDH2 PE=1 SV=1 - [H0YL11_HUMAN]	37.79	2.88	2	1	1	1	1.19151	1		1.01583	1		1.04272	1		0.938217	1		1.32131	1		1.06249	1		1.23633	1		312	35.3077	8.83643
M0R1Z5	Lysophospholipid acyltransferase 7 (Fragment) OS=Homo sapiens GN=MBOAT7 PE=4 SV=1 - [M0R1Z5_HUMAN]	37.77	12.15	3	1	1	2	1.06487	2	6.31046	0.984876	2	0.222593	1.02279	2	4.05199	0.993788	2	3.94135	1.1944	2	7.95106	0.997525	2	7.17393	1.06011	2	3.66659	181	19.848	9.02686
H7C5L9	28S ribosomal protein S22, mitochondrial (Fragment) OS=Homo sapiens GN=MRPS22 PE=1 SV=1 - [H7C5L9_HUMAN]	37.74	6.61	4	1	1	1	1.04527	1		1.00113	1		1.00736	1		0.991034	1		1.16462	1		0.914033	1		1.08899	1		121	14.7106	9.27588
F8WBG8	Drebrin-like protein OS=Homo sapiens GN=DBNL PE=1 SV=1 - [F8WBG8_HUMAN]	37.65	15.63	4	1	1	1	0.818281	1		0.993035	1		1.04796	1		0.95963	1		0.863717	1		0.582032	1		0.988609	1		128	13.6566	7.21045
P30520	Adenylosuccinate synthetase isozyme 2 OS=Homo sapiens GN=ADSS PE=1 SV=3 - [PURA2_HUMAN]	37.63	4.61	1	1	1	1	1.00361	1		0.971634	1		0.991397	1		1.04164	1		1.04441	1		1.18206	1		0.949571	1		456	50.0658	6.55127
Q00577	Transcriptional activator protein Pur-alpha OS=Homo sapiens GN=PURA PE=1 SV=2 - [PURA_HUMAN]	37.53	7.14	1	1	1	1	0.947097	1		0.955353	1		0.990055	1		1.06205	1		1.01258	1		0.945635	1		0.966279	1		322	34.8894	6.44287
O75439	Mitochondrial-processing peptidase subunit beta OS=Homo sapiens GN=PMPCB PE=1 SV=2 - [MPPB_HUMAN]	37.18	2.45	2	1	1	1	1.03136	1		1.0028	1		1.01896	1		0.977409	1		0.882967	1		1.53565	1		1.00629	1		489	54.3315	6.82959
Q08J23	tRNA (cytosine(34)-C(5))-methyltransferase OS=Homo sapiens GN=NSUN2 PE=1 SV=2 - [NSUN2_HUMAN]	37.12	1.3	1	1	1	2	1.4708	2	2.42198	0.964496	2	0.320776	0.956259	2	8.02337	1.0826	2	7.47086	0.672607	2	9.32606	3.75008	2	8.83196	1.18182	2	1.91497	767	86.4158	6.771
K7EJE8	Lon protease homolog, mitochondrial OS=Homo sapiens GN=LONP1 PE=1 SV=1 - [K7EJE8_HUMAN]	36.96	2.17	4	2	2	2	1.05097	2	4.23475	1.01047	2	1.0069	0.9706	2	3.77643	1.01664	2	2.45887	1.03291	2	9.24244	1.12863	2	31.1966	1.11525	2	2.84382	829	93.238	6.49365
Q9UIJ7	GTP:AMP phosphotransferase AK3, mitochondrial OS=Homo sapiens GN=AK3 PE=1 SV=4 - [KAD3_HUMAN]	36.83	3.08	1	1	1	1	0.983013	1		0.992105	1		0.936315	1		1.07315	1		0.753675	1		1.66208	1		0.94311	1		227	25.5495	9.15869
Q56UQ5	TPT1-like protein OS=Homo sapiens PE=2 SV=2 - [TPT1L_HUMAN]	36.79	9.29	5	1	1	1	0.980797	1		1.04823	1		0.985754	1		0.95767	1		0.945348	1		0.882053	1		1.17968	1		140	15.7468	6.18896
O43809	Cleavage and polyadenylation specificity factor subunit 5 OS=Homo sapiens GN=NUDT21 PE=1 SV=1 - [CPSF5_HUMAN]	36.7	12.78	1	1	1	1	1.32074	1		0.815763	1		1.10958	1		1.10506	1		1.42034	1		0.946122	1		1.56092	1		227	26.2107	8.82178
A0A087WV52	28S ribosomal protein S30, mitochondrial OS=Homo sapiens GN=MRPS30 PE=1 SV=1 - [A0A087WV52_HUMAN]	36.66	5.64	2	1	1	1	0.760766	1		0.96588	1		0.989747	1		1.05003	1		0.871597	1		0.790886	1		0.689312	1		337	38.8685	9.12939
A0A087WWJ1	DNA mismatch repair protein Msh6 OS=Homo sapiens GN=MSH6 PE=1 SV=1 - [A0A087WWJ1_HUMAN]	36	1.12	2	1	1	1	1.31992	1		1.01866	1		1.1317	1		0.845303	1		1.41003	1		1.40428	1		1.29626	1		1067	121.04	8.27979
F5GXX5	Dolichyl-diphosphooligosaccharide--protein glycosyltransferase subunit DAD1 OS=Homo sapiens GN=DAD1 PE=1 SV=1 - [F5GXX5_HUMAN]	35.98	11.76	2	1	1	2	0.865876	2	9.79597	1.04675	2	0.677237	0.964871	2	1.96072	0.980303	2	1.09696	0.876251	2	5.02437	1.03234	2	18.453	0.839258	2	9.31246	85	9.5481	7.18115
M0QYR1	U1 small nuclear ribonucleoprotein 70 kDa (Fragment) OS=Homo sapiens GN=SNRNP70 PE=1 SV=1 - [M0QYR1_HUMAN]	35.95	9.57	2	1	1	1	1.05631	1		0.988277	1		1.046	1		0.967168	1		0.578772	1		2.3801	1		0.927983	1		94	11.4687	9.27588
D6RA82	Annexin OS=Homo sapiens GN=ANXA3 PE=1 SV=1 - [D6RA82_HUMAN]	35.92	3.87	2	1	1	1	0.79424	1		0.984353	1		1.00818	1		1.00985	1		0.793086	1		1.07328	1		0.708067	1		284	32.0985	5.93506
F8VZY9	Keratin, type I cytoskeletal 18 OS=Homo sapiens GN=KRT18 PE=1 SV=1 - [F8VZY9_HUMAN]	35.48	2.3	2	1	1	2	0.922831	2	3.47875	0.981858	2	3.0546	1.03422	2	4.81129	0.985702	2	1.52098	0.792847	2	5.96481	1.26348	2	12.6877	0.959944	2	5.3811	391	43.7474	5.35107
B4DYT9	Sarcalumenin OS=Homo sapiens GN=SRL PE=2 SV=1 - [B4DYT9_HUMAN]	35.4559	1.16	8	1	1	2																						431	49.7758	6.94678
R4GMU7	60S ribosomal protein L7-like 1 OS=Homo sapiens GN=RPL7L1 PE=1 SV=1 - [R4GMU7_HUMAN]	35.45	7.14	2	1	1	1	0.99668	1		0.921393	1		1.0161	1		1.07557	1		1.12352	1		0.912323	1		0.998694	1		196	22.732	10.6235
Q3SXM5	Inactive hydroxysteroid dehydrogenase-like protein 1 OS=Homo sapiens GN=HSDL1 PE=1 SV=3 - [HSDL1_HUMAN]	35.43	2.73	1	1	1	1	1.06816	1		0.926695	1		1.05819	1		1.02697	1		1.06294	1		1.44628	1		0.954856	1		330	36.9781	8.71924
Q68CJ9	Cyclic AMP-responsive element-binding protein 3-like protein 3 OS=Homo sapiens GN=CREB3L3 PE=1 SV=2 - [CR3L3_HUMAN]	35.42	1.3	4	1	1	3	0.840988	3	7.19098	0.9884	3	0.145839	0.961999	3	0.234464	1.05122	3	0.0558202	0.780792	3	7.195	0.996872	3	4.75994	0.857944	3	0.169862	461	49.0467	5.14795
Q6P2Q9	Pre-mRNA-processing-splicing factor 8 OS=Homo sapiens GN=PRPF8 PE=1 SV=2 - [PRP8_HUMAN]	35.31	0.64	2	2	2	3	1.03677	3	5.00899	0.979294	3	1.71646	0.999335	3	3.14963	1.00298	3	8.07366	1.17026	3	5.35062	0.933262	3	7.05585	0.973686	3	0.662047	2335	273.427	8.83643
Q6IQ42	FUSIP1 protein OS=Homo sapiens GN=FUSIP1 PE=1 SV=1 - [Q6IQ42_HUMAN]	35.28	23.19	3	1	1	1	0.934148	1		1.01422	1		0.97037	1		1.01297	1		1.10714	1		0.700339	1		0.965415	1		69	8.3242	9.36377
C9J1C5	40S ribosomal protein S27 OS=Homo sapiens GN=RPS27L PE=3 SV=1 - [C9J1C5_HUMAN]	35.2	15.38	4	1	1	1	1.1679	1		1.04832	1		0.921221	1		1.02255	1		1.22053	1		1.29082	1		1.14974	1		52	5.64277	8.76318
J3QSB5	60S ribosomal protein L36 OS=Homo sapiens GN=RPL36 PE=1 SV=1 - [J3QSB5_HUMAN]	35.18	10.64	2	1	1	2	1.12346	2	1.25712	0.989379	2	2.18345	1.02558	2	3.69665	0.985961	2	1.30715	1.17159	2	4.17	1.30991	2	0.389845	1.0676	2	1.27001	94	10.7819	11.605
C9JHK9	ATP-binding cassette sub-family F member 2 (Fragment) OS=Homo sapiens GN=ABCF2 PE=1 SV=1 - [C9JHK9_HUMAN]	34.96	4.17	3	1	1	1	1.02606	1		1.01159	1		1.05051	1		0.935338	1		0.551796	1		2.34854	1		0.891657	1		240	26.9129	6.81494
Q9Y6K5	2'-5'-oligoadenylate synthase 3 OS=Homo sapiens GN=OAS3 PE=1 SV=3 - [OAS3_HUMAN]	34.91	0.92	1	1	1	1	1.40828	1		1.01232	1		1.00353	1		0.981806	1		1.01219	1		3.04262	1		1.03397	1		1087	121.093	8.39697
B7Z7P8	Eukaryotic peptide chain release factor subunit 1 OS=Homo sapiens GN=ETF1 PE=1 SV=1 - [B7Z7P8_HUMAN]	34.51	5.2	2	2	2	2	1.19391	2	1.02501	0.975884	2	1.50087	1.00646	2	3.38519	1.02111	2	1.68075	0.957731	2	45.4142	1.52257	2	57.602	1.28456	2	3.25539	423	47.4462	5.56689
B8ZZU8	Transcription elongation factor B (SIII), polypeptide 2 (18kDa, elongin B), isoform CRA_b OS=Homo sapiens GN=TCEB2 PE=1 SV=1 - [B8ZZU8_HUMAN]	34.4	6.19	3	1	1	1	1.14008	1		1.03804	1		0.955447	1		1.00012	1		1.39222	1		0.81718	1		1.15274	1		113	12.5193	4.97021
B4DSN5	Tyrosine-protein phosphatase non-receptor type OS=Homo sapiens GN=PTPN1 PE=1 SV=1 - [B4DSN5_HUMAN]	34.3	2.49	2	1	1	2	0.988346	2	6.75861	1.02394	2	2.17034	0.972763	2	5.70357	0.998126	2	2.98939	1.04742	2	8.5079	1.02159	2	1.2529	0.997226	2	9.54519	362	41.2335	5.97314
P62714	Serine/threonine-protein phosphatase 2A catalytic subunit beta isoform OS=Homo sapiens GN=PPP2CB PE=1 SV=1 - [PP2AB_HUMAN]	34.24	5.18	3	1	2	2	1.37113	1		0.939106	1		1.0372	1		1.03358	1		0.704393	1		3.17484	1		1.20826	1		309	35.5523	5.42725
O95197	Reticulon-3 OS=Homo sapiens GN=RTN3 PE=1 SV=2 - [RTN3_HUMAN]	34.17	1.07	1	1	1	1	1.01876	1		0.976837	1		1.02764	1		0.999051	1		1.01131	1		1.14856	1		1.05184	1		1032	112.541	4.95752
K7EIU0	Hsp90 co-chaperone Cdc37 (Fragment) OS=Homo sapiens GN=CDC37 PE=1 SV=1 - [K7EIU0_HUMAN]	33.96	20.19	3	1	1	1	0.894393	1		0.935303	1		1.09628	1		0.978538	1		0.92128	1		0.803595	1		1.00694	1		104	11.6478	5.0083
Q7L576	Cytoplasmic FMR1-interacting protein 1 OS=Homo sapiens GN=CYFIP1 PE=1 SV=1 - [CYFP1_HUMAN]	33.85	0.72	1	1	1	1	1.02499	1		1.0239	1		1.00184	1		0.969945	1		1.19007	1		0.757886	1		1.09455	1		1253	145.089	6.90283
I3L3Q7	Complement component 1 Q subcomponent-binding protein, mitochondrial (Fragment) OS=Homo sapiens GN=C1QBP PE=1 SV=1 - [I3L3Q7_HUMAN]	33.83	11.3	3	1	1	1	0.866638	1		0.987934	1		1.01623	1		0.997548	1		0.899811	1		0.817132	1		0.944322	1		177	19.9936	4.22119
P14174	Macrophage migration inhibitory factor OS=Homo sapiens GN=MIF PE=1 SV=4 - [MIF_HUMAN]	33.82	7.83	1	1	1	1	0.932495	1		0.986121	1		1.05778	1		0.957833	1		0.986554	1		0.8766	1		0.996173	1		115	12.4682	7.88428
A0A087WV29	N-acetyltransferase 10 OS=Homo sapiens GN=NAT10 PE=1 SV=1 - [A0A087WV29_HUMAN]	33.68	2.52	2	1	1	1	0.90632	1		0.99998	1		0.95884	1		1.04125	1		0.926405	1		0.82077	1		1.02488	1		834	93.4753	5.88428
P09960	Leukotriene A-4 hydrolase OS=Homo sapiens GN=LTA4H PE=1 SV=2 - [LKHA4_HUMAN]	33.29	3.76	1	2	2	2	1.11495	2	4.19435	1.02228	2	0.100199	0.96452	2	7.51267	1.00702	2	7.12658	1.12854	2	13.3866	1.08636	2	13.4176	1.22081	2	3.68426	611	69.2412	6.17627
P30085	UMP-CMP kinase OS=Homo sapiens GN=CMPK1 PE=1 SV=3 - [KCY_HUMAN]	33.22	11.73	2	2	2	2	0.93186	2	7.12836	1.01555	2	1.17929	0.983527	2	4.55062	0.997441	2	3.11239	1.05386	2	6.53233	0.849991	2	12.2201	0.931164	2	5.14487	196	22.2083	5.56689
P36551	Oxygen-dependent coproporphyrinogen-III oxidase, mitochondrial OS=Homo sapiens GN=CPOX PE=1 SV=3 - [HEM6_HUMAN]	32.23	1.98	1	1	1	1	0.958137	1		0.972421	1		1.07179	1		0.959756	1		1.13751	1		0.750165	1		0.968871	1		454	50.12	8.25049
H3BST5	Mitochondrial Rho GTPase 2 (Fragment) OS=Homo sapiens GN=RHOT2 PE=1 SV=2 - [H3BST5_HUMAN]	32.23	9.62	2	1	1	1	0.946785	1		1.00062	1		0.999437	1		0.999614	1		0.96312	1		0.974528	1		1.00593	1		208	23.0718	4.71631
Q99805	Transmembrane 9 superfamily member 2 OS=Homo sapiens GN=TM9SF2 PE=1 SV=1 - [TM9S2_HUMAN]	32.22	2.26	1	1	1	1	1.16784	1		0.938978	1		0.956014	1		1.11549	1		1.3915	1		1.13135	1		1.0451	1		663	75.7255	7.44482
A0AVT1	Ubiquitin-like modifier-activating enzyme 6 OS=Homo sapiens GN=UBA6 PE=1 SV=1 - [UBA6_HUMAN]	32.21	1.24	1	1	1	1	0.87977	1		0.611784	1		1.46486	1		0.986023	1		1.43554	1		0.584775	1		0.49446	1		1052	117.895	6.13818
D6RG15	Twinfilin-2 OS=Homo sapiens GN=TWF2 PE=1 SV=1 - [D6RG15_HUMAN]	32.1784	4.72	9	1	2	2	1.02149	1		1.02215	1		1.00958	1		0.964203	1		1.05602	1		1.0393	1		1.07279	1		254	28.8648	6.12549
Q9H490	Phosphatidylinositol glycan anchor biosynthesis class U protein OS=Homo sapiens GN=PIGU PE=1 SV=3 - [PIGU_HUMAN]	32.11	3.91	1	1	1	1	0.968997	1		0.982367	1		1.03305	1		0.987129	1		1.03823	1		1.05164	1		0.935615	1		435	50.0187	7.72314
A0A087WU93	AP-2 complex subunit beta (Fragment) OS=Homo sapiens GN=AP2B1 PE=1 SV=1 - [A0A087WU93_HUMAN]	31.98	3.32	9	3	3	3	1.15474	3	10.6591	0.992037	3	0.291606	0.986069	3	0.93971	1.01144	3	1.70206	1.3923	3	0.385268	1.13122	3	12.2787	1.19939	3	5.9715	663	74.0895	5.14795
P28288	ATP-binding cassette sub-family D member 3 OS=Homo sapiens GN=ABCD3 PE=1 SV=1 - [ABCD3_HUMAN]	31.62	2.88	1	1	1	1	0.879858	1		0.905976	1		0.949937	1		1.16024	1		0.931953	1		0.747533	1		0.98633	1		659	75.4276	9.36377
P28838	Cytosol aminopeptidase OS=Homo sapiens GN=LAP3 PE=1 SV=3 - [AMPL_HUMAN]	31.58	2.31	1	1	1	1	1.43149	1		0.987379	1		1.04125	1		0.973001	1		0.793648	1		3.1306	1		1.30352	1		519	56.1308	7.92822
P62633	Cellular nucleic acid-binding protein OS=Homo sapiens GN=CNBP PE=1 SV=1 - [CNBP_HUMAN]	31.51	4.52	1	1	1	2	1.24137	2	0.428763	1.00782	2	2.26731	1.02356	2	2.44046	0.966612	2	0.164493	0.700705	2	7.49355	2.8707	2	11.8842	1.01036	2	15.6766	177	19.4496	7.7085
G5E9R3	60S ribosomal protein L37a OS=Homo sapiens GN=RPL37A PE=1 SV=1 - [G5E9R3_HUMAN]	31.44	13.79	8	1	1	1	0.987622	1		0.958183	1		0.996734	1		1.05201	1		0.834949	1		1.43979	1		0.99439	1		58	6.56355	10.4478
Q99613	Eukaryotic translation initiation factor 3 subunit C OS=Homo sapiens GN=EIF3C PE=1 SV=1 - [EIF3C_HUMAN]	31.38	1.1	2	1	1	1	1.02641	1		1.02593	1		0.968378	1		1.00126	1		1.13513	1		0.894847	1		1.08088	1		913	105.278	5.68115
A0A087WZF1	Lipoma-preferred partner OS=Homo sapiens GN=LPP PE=1 SV=1 - [A0A087WZF1_HUMAN]	31.34	3.9	2	1	1	1	0.900213	1		1.01851	1		0.976106	1		1.00217	1		0.90277	1		0.8919	1		0.992404	1		590	63.3416	7.2251
F8W8D8	Plastin-3 OS=Homo sapiens GN=PLS3 PE=1 SV=1 - [F8W8D8_HUMAN]	31.27	2.36	2	1	1	1	0.822537	1		0.905514	1		0.997633	1		1.11275	1		0.868256	1		0.806826	1		0.860886	1		594	66.5943	6.30322
Q5QPN5	Acyl-protein thioesterase 2 (Fragment) OS=Homo sapiens GN=LYPLA2 PE=1 SV=3 - [Q5QPN5_HUMAN]	31.11	8.79	6	1	1	1	1.04764	1		1.02684	1		0.985812	1		0.982642	1		0.696438	1		1.8611	1		1.0763	1		91	9.72675	5.26221
H0Y394	Vigilin (Fragment) OS=Homo sapiens GN=HDLBP PE=1 SV=1 - [H0Y394_HUMAN]	31.0759	1.75	3	2	2	2	1.00796	2	4.5969	0.993252	2	0.319151	0.997762	2	0.33688	1.00991	2	0.702579	0.81406	2	13.6576	1.56779	2	21.8551	0.987128	2	5.97964	973	108.776	7.79639
P04839	Cytochrome b-245 heavy chain OS=Homo sapiens GN=CYBB PE=1 SV=2 - [CY24B_HUMAN]	30.91	2.98	1	1	1	1	1.00259	1		0.951363	1		0.972788	1		1.0841	1		1.10871	1		0.831444	1		1.08142	1		570	65.2936	8.63135
I3L0Y5	ATP synthase F(0) complex subunit C1, mitochondrial (Fragment) OS=Homo sapiens GN=ATP5G1 PE=3 SV=1 - [I3L0Y5_HUMAN]	30.8559	7.14	7	1	1	2	2.04164	2	2.56613	1.0034	2	5.08559	0.959621	2	10.7453	1.03281	2	4.25515	0.754719	2	5.18694	7.1276	2	3.49608	0.704206	2	6.65908	98	10.0322	10.0083
H7C4H2	Signal recognition particle receptor subunit beta (Fragment) OS=Homo sapiens GN=SRPRB PE=1 SV=1 - [H7C4H2_HUMAN]	30.84	10.63	2	1	1	1	0.872477	1		0.936541	1		0.995775	1		1.0783	1		0.909734	1		1.02787	1		0.823257	1		160	17.6013	7.94287
H0Y7L2	Dedicator of cytokinesis protein 7 (Fragment) OS=Homo sapiens GN=DOCK7 PE=1 SV=1 - [H0Y7L2_HUMAN]	30.43	1.46	2	1	1	1	1.01875	1		0.988352	1		0.984309	1		1.02921	1		1.14178	1		0.938529	1		1.02494	1		1303	147.349	7.06396
Q04760	Lactoylglutathione lyase OS=Homo sapiens GN=GLO1 PE=1 SV=4 - [LGUL_HUMAN]	30.19	4.89	1	1	1	1	1.14827	1		1.00716	1		0.999852	1		0.991543	1		1.21665	1		0.627322	1		1.49531	1		184	20.7642	5.31299
O75607	Nucleoplasmin-3 OS=Homo sapiens GN=NPM3 PE=1 SV=3 - [NPM3_HUMAN]	30.13	4.49	1	1	1	1	1.11856	1		1.08124	1		0.954653	1		0.950354	1		0.629648	1		2.49463	1		0.978462	1		178	19.3314	4.62744
B8ZZ12	LUC7-like (S. cerevisiae) (Fragment) OS=Homo sapiens GN=LUC7L PE=1 SV=1 - [B8ZZ12_HUMAN]	30.12	25	4	1	1	1	0.88108	1		1.00115	1		0.956124	1		1.04261	1		0.713878	1		1.40985	1		0.84829	1		32	3.75582	4.51318
K7EM09	Transmembrane protein 205 (Fragment) OS=Homo sapiens GN=TMEM205 PE=1 SV=1 - [K7EM09_HUMAN]	30	14.17	4	1	1	1	1.07523	1		1.00337	1		0.977958	1		1.01802	1		0.644254	1		2.37406	1		0.909288	1		120	13.3807	8.104
P08579	U2 small nuclear ribonucleoprotein B'' OS=Homo sapiens GN=SNRPB2 PE=1 SV=1 - [RU2B_HUMAN]	29.98	4.44	1	1	1	1	1.297	1		1.04145	1		0.975021	1		0.976416	1		0.796316	1		2.63245	1		1.2129	1		225	25.4701	9.71533
O00743	Serine/threonine-protein phosphatase 6 catalytic subunit OS=Homo sapiens GN=PPP6C PE=1 SV=1 - [PPP6_HUMAN]	29.22	3.28	1	1	1	1	1.15606	1		1.01291	1		1.01972	1		0.964793	1		0.697645	1		2.06503	1		1.2638	1		305	35.1215	5.69385
P00747	Plasminogen OS=Homo sapiens GN=PLG PE=1 SV=2 - [PLMN_HUMAN]	29.1592	1.73	4	2	2	2	0.895447	1		1.04149	1		0.960203	1		0.991287	1		0.760237	1		1.10525	1		1.01769	1		810	90.5102	7.23975
B8ZZK4	60S ribosomal protein L31 OS=Homo sapiens GN=RPL31 PE=1 SV=1 - [B8ZZK4_HUMAN]	29.06	11.39	6	1	1	1	1.1705	1		0.990283	1		1.04862	1		0.96218	1		0.918864	1		2.04663	1		1.05747	1		79	8.98201	10.8872
H0YJH9	Polyadenylate-binding protein 2 (Fragment) OS=Homo sapiens GN=PABPN1 PE=1 SV=1 - [H0YJH9_HUMAN]	28.69	10.42	4	1	1	1	0.921685	1		1.00647	1		0.988862	1		1.00342	1		0.95427	1		1.15838	1		0.834171	1		96	11.0747	11.2681
Q9Y265	RuvB-like 1 OS=Homo sapiens GN=RUVBL1 PE=1 SV=1 - [RUVB1_HUMAN]	28.65	2.41	1	1	1	1	1.00527	1		0.989324	1		1.04703	1		0.964908	1		1.02702	1		0.9741	1		1.09922	1		456	50.1963	6.41748
A0A096LNY6	Adenylosuccinate lyase (Fragment) OS=Homo sapiens GN=ADSL PE=4 SV=1 - [A0A096LNY6_HUMAN]	28.55	8.06	2	1	1	1	0.698642	1		1.1346	1		0.89712	1		0.945839	1		0.85522	1		0.412609	1		0.756784	1		360	40.91	7.6792
Q16698	2,4-dienoyl-CoA reductase, mitochondrial OS=Homo sapiens GN=DECR1 PE=1 SV=1 - [DECR_HUMAN]	28.54	2.69	1	1	1	2	0.71965	2	8.71912	0.989326	2	2.00275	1.01836	2	3.71577	0.993299	2	1.50094	0.798359	2	8.07381	0.636614	2	20.0835	0.747916	2	3.8006	335	36.0448	9.27588
Q13418	Integrin-linked protein kinase OS=Homo sapiens GN=ILK PE=1 SV=2 - [ILK_HUMAN]	28.36	1.77	1	1	1	1	1.2315	1		1.02946	1		1.0164	1		0.948774	1		1.13345	1		2.03876	1		0.986136	1		452	51.3859	8.07471
A6NLM8	Translocon-associated protein subunit delta OS=Homo sapiens GN=SSR4 PE=1 SV=1 - [A6NLM8_HUMAN]	28.31	7.43	2	1	1	1	1.01785	1		0.96491	1		0.963564	1		1.07754	1		1.18105	1		0.917477	1		0.989043	1		148	16.2353	5.74463
Q9BQ69	O-acetyl-ADP-ribose deacetylase MACROD1 OS=Homo sapiens GN=MACROD1 PE=1 SV=2 - [MACD1_HUMAN]	28.2	3.38	1	1	1	1	0.954651	1		1.00024	1		0.988843	1		1.01073	1		0.882682	1		1.21163	1		0.980598	1		325	35.4827	9.51025
P98175	RNA-binding protein 10 OS=Homo sapiens GN=RBM10 PE=1 SV=3 - [RBM10_HUMAN]	28.09	1.18	1	1	1	1	1.45026	1		1.00621	1		1.03966	1		0.952563	1		0.460006	1		4.4542	1		0.954967	1		930	103.469	5.97314
O95382	Mitogen-activated protein kinase kinase kinase 6 OS=Homo sapiens GN=MAP3K6 PE=1 SV=3 - [M3K6_HUMAN]	28.0517	0.47	1	1	1	2	0.559544	2	4.35376	0.962669	2	2.15751	1.04547	2	6.99944	0.99419	2	9.86787	0.367077	2	1.02393	1.17491	2	5.14247	0.471787	2	8.08388	1288	142.506	7.10791
P16435	NADPH--cytochrome P450 reductase OS=Homo sapiens GN=POR PE=1 SV=2 - [NCPR_HUMAN]	27.91	1.33	2	1	1	1	1.12763	1		1.01805	1		1.02475	1		0.953722	1		0.658788	1		2.42507	1		1.01207	1		677	76.6413	5.57959
E9PCG9	D-beta-hydroxybutyrate dehydrogenase, mitochondrial OS=Homo sapiens GN=BDH1 PE=3 SV=1 - [E9PCG9_HUMAN]	27.76	10.16	2	1	1	1	0.950673	1		1.06754	1		0.949388	1		0.971689	1		0.993749	1		0.790182	1		1.09166	1		256	28.9936	7.78174
Q8TDN6	Ribosome biogenesis protein BRX1 homolog OS=Homo sapiens GN=BRIX1 PE=1 SV=2 - [BRX1_HUMAN]	27.7459	1.98	1	1	1	2	1.1741	2	0.923756	1.03618	2	4.26608	0.952706	2	9.73849	1.0021	2	4.14829	1.3393	2	1.78064	1.15661	2	2.62515	1.10879	2	1.34945	353	41.3749	9.92041
H3BTV9	COMM domain-containing protein 4 OS=Homo sapiens GN=COMMD4 PE=1 SV=1 - [H3BTV9_HUMAN]	27.66	38.46	4	1	1	1	1.02291	1		0.811999	1		1.14425	1		1.07455	1		1.2548	1		1.0349	1		0.84698	1		52	5.80893	5.18604
H7C2K3	SUN domain-containing protein 1 (Fragment) OS=Homo sapiens GN=SUN1 PE=4 SV=1 - [H7C2K3_HUMAN]	27.61	1.87	5	1	1	1	0.909316	1		1.03174	1		1.02009	1		0.942383	1		0.744282	1		1.3877	1		0.906994	1		427	46.8531	7.15186
V9GYQ3	AH receptor-interacting protein (Fragment) OS=Homo sapiens GN=AIP PE=1 SV=1 - [V9GYQ3_HUMAN]	27.53	4.79	2	1	1	1	1.19502	1		1.02977	1		0.918657	1		1.04684	1		0.642138	1		2.76936	1		1.01867	1		188	21.5794	6.15088
P20042	Eukaryotic translation initiation factor 2 subunit 2 OS=Homo sapiens GN=EIF2S2 PE=1 SV=2 - [IF2B_HUMAN]	27.49	2.7	1	1	1	1	1.42055	1		1.13611	1		0.857675	1		0.983794	1		0.775885	1		3.16259	1		1.27375	1		333	38.3644	5.79541
H7C086	ATP synthase subunit O, mitochondrial (Fragment) OS=Homo sapiens GN=ATP5O PE=1 SV=1 - [H7C086_HUMAN]	27.21	18.92	3	1	1	1	0.866538	1		0.963574	1		0.993138	1		1.04932	1		0.820989	1		0.943899	1		0.960321	1		74	8.12737	9.78857
P51808	Dynein light chain Tctex-type 3 OS=Homo sapiens GN=DYNLT3 PE=1 SV=1 - [DYLT3_HUMAN]	27.11	14.66	2	1	1	1	0.947839	1		0.982658	1		1.00204	1		1.01801	1		0.813631	1		1.23646	1		1.02696	1		116	13.0532	5.65576
H7C341	Splicing factor 3B subunit 1 (Fragment) OS=Homo sapiens GN=SF3B1 PE=1 SV=1 - [H7C341_HUMAN]	27.06	4.56	2	1	1	1	0.792476	1		1.01857	1		1.02775	1		0.950093	1		0.673697	1		1.08942	1		0.832999	1		241	27.3141	7.78174
Q9Y5B9	FACT complex subunit SPT16 OS=Homo sapiens GN=SUPT16H PE=1 SV=1 - [SP16H_HUMAN]	26.6917	0.57	1	1	1	2	1.14973	2	2.63192	0.991612	2	0.696313	1.02271	2	3.97403	0.986085	2	3.33069	1.01153	2	3.34605	1.60426	2	3.44839	1.15307	2	6.9733	1047	119.838	5.65576
B1AK85	F-actin-capping protein subunit beta OS=Homo sapiens GN=CAPZB PE=1 SV=1 - [B1AK85_HUMAN]	26.53	9.62	4	1	1	1	0.984886	1		1.04119	1		1.0045	1		0.947032	1		0.944679	1		1.28312	1		0.952005	1		260	29.2465	5.98584
P24390	ER lumen protein-retaining receptor 1 OS=Homo sapiens GN=KDELR1 PE=1 SV=1 - [ERD21_HUMAN]	26.46	2.36	2	1	1	2	1.06269	2	1.65476	0.988794	2	4.95646	0.970652	2	0.0693291	1.04106	2	5.57587	1.15023	2	12.8527	1.16109	2	14.643	0.999573	2	2.05618	212	24.526	8.6167
H0YJ74	Bromodomain adjacent to zinc finger domain protein 1A (Fragment) OS=Homo sapiens GN=BAZ1A PE=1 SV=1 - [H0YJ74_HUMAN]	26.38	7.89	1	1	1	1	1.16911	1		0.940839	1		1.04888	1		1.01979	1		1.28907	1		1.34723	1		1.03925	1		76	8.4325	9.99365
D6RCD0	Estradiol 17-beta-dehydrogenase 11 OS=Homo sapiens GN=HSD17B11 PE=1 SV=2 - [D6RCD0_HUMAN]	26.26	3.13	2	1	1	1	1.00194	1		0.995043	1		0.991864	1		1.01377	1		1.06704	1		0.894561	1		1.0905	1		256	28.0843	9.53955
O75306	NADH dehydrogenase [ubiquinone] iron-sulfur protein 2, mitochondrial OS=Homo sapiens GN=NDUFS2 PE=1 SV=2 - [NDUS2_HUMAN]	25.95	2.59	1	1	1	1	0.841767	1		0.963182	1		1.04296	1		0.999599	1		0.963236	1		0.78958	1		0.815278	1		463	52.5117	7.54736
O60673	DNA polymerase zeta catalytic subunit OS=Homo sapiens GN=REV3L PE=1 SV=2 - [DPOLZ_HUMAN]	25.9359	0.22	1	1	1	2	1.1083	2	0.990632	0.927646	2	2.17425	0.9349	2	0.374279	1.14982	2	1.74661	1.06398	2	5.80622	1.46164	2	13.0462	1.05534	2	0.961029	3130	352.554	8.47021
Q9Y217	Myotubularin-related protein 6 OS=Homo sapiens GN=MTMR6 PE=1 SV=3 - [MTMR6_HUMAN]	25.78	1.29	1	1	1	1	0.930418	1		0.956797	1		1.01683	1		1.03339	1		0.796214	1		1.39545	1		0.902141	1		621	71.9222	7.66455
Q9UKD2	mRNA turnover protein 4 homolog OS=Homo sapiens GN=MRTO4 PE=1 SV=2 - [MRT4_HUMAN]	25.71	4.6	1	1	1	1	1.33615	1		0.998276	1		0.975614	1		1.02635	1		0.954241	1		2.47697	1		1.23359	1		239	27.5429	8.29443
Q96T59	CMT1A duplicated region transcript 15 protein OS=Homo sapiens GN=CDRT15 PE=2 SV=1 - [CDRTF_HUMAN]	25.66	4.26	1	1	1	1	1.10266	1		0.984127	1		1.04859	1		0.969416	1		0.872647	1		1.73942	1		1.10088	1		188	20.6378	8.04541
Q9H0U3	Magnesium transporter protein 1 OS=Homo sapiens GN=MAGT1 PE=1 SV=1 - [MAGT1_HUMAN]	25.62	2.69	2	1	1	1	0.826973	1		1.06738	1		0.935623	1		0.985738	1		0.701785	1		1.30157	1		0.772054	1		335	38.0114	9.62744
Q96IJ6	Mannose-1-phosphate guanyltransferase alpha OS=Homo sapiens GN=GMPPA PE=1 SV=1 - [GMPPA_HUMAN]	25.55	3.33	1	1	1	1	1.6554	1		1.4762	1		0.659842	1		0.784955	1		1.06682	1		3.29151	1		1.52997	1		420	46.2621	7.21045
Q5T6V7	Chromosome 9 open reading frame 64, isoform CRA_c OS=Homo sapiens GN=C9orf64 PE=1 SV=1 - [Q5T6V7_HUMAN]	25.49	6	2	1	1	1	1.03176	1		0.995266	1		0.926569	1		1.07926	1		1.18217	1		0.936489	1		1.01625	1		200	23.2599	6.30322
C9IZN0	Interleukin-17 receptor B (Fragment) OS=Homo sapiens GN=IL17RB PE=4 SV=1 - [C9IZN0_HUMAN]	25.4223	1.72	2	1	1	5	3.23516	5	8.74447	1.01278	5	8.92802	0.996166	5	4.44611	0.977302	5	10.0382	0.499249	4	7.10754	13.7571	5	4.5347	0.770695	5	8.48858	348	38.5705	7.78174
P20073	Annexin A7 OS=Homo sapiens GN=ANXA7 PE=1 SV=3 - [ANXA7_HUMAN]	25.35	1.84	1	1	1	1	0.976859	1		0.960461	1		1.00968	1		1.0363	1		1.03532	1		0.968565	1		1.01133	1		488	52.7058	5.68115
C9JH92	Quinone oxidoreductase (Fragment) OS=Homo sapiens GN=CRYZ PE=1 SV=1 - [C9JH92_HUMAN]	25.27	5.34	3	1	1	1	0.936466	1		0.975585	1		1.00255	1		1.02578	1		1.05206	1		0.856891	1		0.942739	1		206	21.9185	8.76318
G3V5A2	Serine/threonine-protein phosphatase 4 regulatory subunit 3A (Fragment) OS=Homo sapiens GN=SMEK1 PE=1 SV=1 - [G3V5A2_HUMAN]	25.25	9.47	5	1	1	1	0.96061	1		0.989688	1		0.917457	1		1.09497	1		1.11632	1		1.00083	1		0.85063	1		190	21.86	4.88135
H0Y8C4	Serine/threonine-protein phosphatase 2A 56 kDa regulatory subunit delta isoform (Fragment) OS=Homo sapiens GN=PPP2R5D PE=1 SV=1 - [H0Y8C4_HUMAN]	25.22	4.17	3	1	1	1	0.919602	1		1.00257	1		0.943684	1		1.05348	1		0.926753	1		0.957777	1		0.980521	1		504	59.408	7.40088
K7EM13	cAMP-dependent protein kinase type I-alpha regulatory subunit (Fragment) OS=Homo sapiens GN=PRKAR1A PE=1 SV=1 - [K7EM13_HUMAN]	25.16	11.11	3	1	1	1	0.934019	1		0.955931	1		1.00913	1		1.04215	1		0.96127	1		0.950611	1		0.985798	1		153	17.4459	6.02393
O75396	Vesicle-trafficking protein SEC22b OS=Homo sapiens GN=SEC22B PE=1 SV=4 - [SC22B_HUMAN]	25.15	4.65	1	1	1	1	0.958976	1		0.984928	1		0.994488	1		1.02296	1		0.810531	1		1.43524	1		0.943494	1		215	24.5775	6.91748
Q6P1X6	UPF0598 protein C8orf82 OS=Homo sapiens GN=C8orf82 PE=1 SV=2 - [CH082_HUMAN]	25.1	3.7	2	1	1	1	1.13406	1		0.964653	1		1.01456	1		1.02648	1		0.734177	1		2.29312	1		1.02135	1		216	23.8741	9.14404
Q9BVK6	Transmembrane emp24 domain-containing protein 9 OS=Homo sapiens GN=TMED9 PE=1 SV=2 - [TMED9_HUMAN]	24.9	4.68	1	1	1	1	1.05318	1		0.974836	1		0.998255	1		1.03098	1		1.09586	1		0.827881	1		1.24371	1		235	27.2602	8.01611
Q8WVY7	Ubiquitin-like domain-containing CTD phosphatase 1 OS=Homo sapiens GN=UBLCP1 PE=1 SV=2 - [UBCP1_HUMAN]	24.86	4.4	1	1	1	1	1.02926	1		0.986464	1		1.00433	1		1.01126	1		1.19868	1		0.884733	1		1.02076	1		318	36.7812	6.45557
J3QRB2	Splicing factor 3B subunit 3 (Fragment) OS=Homo sapiens GN=SF3B3 PE=1 SV=1 - [J3QRB2_HUMAN]	24.77	35.48	3	1	1	1	1.12545	1		1.00193	1		1.01478	1		0.98263	1		1.07182	1		1.51177	1		1.06959	1		31	3.39979	8.66064
K7ERW6	26S proteasome non-ATPase regulatory subunit 8 (Fragment) OS=Homo sapiens GN=PSMD8 PE=1 SV=1 - [K7ERW6_HUMAN]	24.75	14.93	5	1	1	1	1.06636	1		0.991731	1		0.97039	1		1.03927	1		1.01966	1		1.14982	1		1.17785	1		67	7.96607	6.25244
O95084	Serine protease 23 OS=Homo sapiens GN=PRSS23 PE=1 SV=1 - [PRS23_HUMAN]	24.66	3.39	1	1	1	1	0.926759	1		0.984958	1		0.967867	1		1.04974	1		0.923085	1		1.1181	1		0.909334	1		383	42.9738	9.42236
Q2VPB7	AP-5 complex subunit beta-1 OS=Homo sapiens GN=AP5B1 PE=1 SV=4 - [AP5B1_HUMAN]	24.66	0.91	1	1	1	1	1.02475	1		1.12737	1		0.926143	1		0.925063	1		0.758451	1		2.01279	1		0.847235	1		878	93.8899	5.92236
D6RDA2	Protein DEK (Fragment) OS=Homo sapiens GN=DEK PE=1 SV=1 - [D6RDA2_HUMAN]	24.54	5.74	4	1	1	1	1.13621	1		0.975935	1		1.05304	1		0.97453	1		1.19168	1		1.20049	1		1.14669	1		122	14.1476	9.94971
C9JW69	Regulator of chromosome condensation (Fragment) OS=Homo sapiens GN=RCC1 PE=1 SV=1 - [C9JW69_HUMAN]	24.18	2.69	2	1	1	1	0.968275	1		0.987459	1		1.0554	1		0.95866	1		0.915441	1		1.15144	1		1.01741	1		372	39.5589	8.36768
H0YDT4	NADH dehydrogenase [ubiquinone] iron-sulfur protein 8, mitochondrial (Fragment) OS=Homo sapiens GN=NDUFS8 PE=1 SV=1 - [H0YDT4_HUMAN]	24.07	8.6	6	1	1	1	1.47694	1		0.973243	1		0.949671	1		1.08177	1		0.601345	1		4.3396	1		0.93482	1		93	9.97997	9.15869
G3V3R6	Galectin OS=Homo sapiens GN=LGALS3 PE=1 SV=1 - [G3V3R6_HUMAN]	23.99	4.72	2	1	1	1	0.971249	1		1.01437	1		0.96943	1		1.01374	1		0.755398	1		1.77399	1		0.840327	1		233	24.0709	9.39307
O94817	Ubiquitin-like protein ATG12 OS=Homo sapiens GN=ATG12 PE=1 SV=1 - [ATG12_HUMAN]	23.78	4.29	1	1	1	1	1.13712	1		1.01001	1		1.02795	1		0.959904	1		1.4952	1		0.620819	1		1.14138	1		140	15.1038	5.09717
P29317	Ephrin type-A receptor 2 OS=Homo sapiens GN=EPHA2 PE=1 SV=2 - [EPHA2_HUMAN]	23.77	1.02	1	1	1	1	1.16344	1		1.01383	1		1.02707	1		0.956323	1		1.42268	1		0.912123	1		1.12726	1		976	108.197	6.22705
F8VRL4	Diphosphoinositol polyphosphate phosphohydrolase 2 (Fragment) OS=Homo sapiens GN=NUDT4 PE=1 SV=1 - [F8VRL4_HUMAN]	23.71	9.47	5	1	1	1	0.828135	1		1.01334	1		1.00068	1		0.983474	1		0.648138	1		1.50525	1		0.71617	1		95	11.0077	5.5415
H0Y488	AT-rich interactive domain-containing protein 1A (Fragment) OS=Homo sapiens GN=ARID1A PE=1 SV=1 - [H0Y488_HUMAN]	23.67	0.59	2	1	1	1	1.31784	1		0.993868	1		1.04367	1		0.962969	1		1.72716	1		0.809187	1		1.27571	1		1182	129.395	5.64307
H3BSE1	TBC1 domain family member 10B (Fragment) OS=Homo sapiens GN=TBC1D10B PE=4 SV=1 - [H3BSE1_HUMAN]	23.61	5.43	2	1	1	1	1.12201	1		1.01757	1		0.991793	1		0.987467	1		0.693752	1		2.65693	1		0.816171	1		184	21.0583	8.80713
Q8TAD1	Sperm protein associated with the nucleus on the X chromosome E OS=Homo sapiens GN=SPANXE PE=2 SV=1 - [SPNXE_HUMAN]	23.58	11.34	5	1	1	1	1.82468	1		0.951938	1		1.0304	1		1.02541	1		1.98671	1		1.96391	1		1.73461	1		97	10.9754	5.26221
F8VQQ8	Ubiquitin-conjugating enzyme E2 N OS=Homo sapiens GN=UBE2N PE=1 SV=1 - [F8VQQ8_HUMAN]	23.53	7.87	4	1	1	1	0.990994	1		1.00317	1		1.00475	1		0.991281	1		1.07977	1		0.778751	1		1.11355	1		89	10.0823	8.79248
E9PRJ3	Tetraspanin (Fragment) OS=Homo sapiens GN=CD151 PE=1 SV=1 - [E9PRJ3_HUMAN]	23.36	4.49	3	1	1	1	1.31409	1		1.02729	1		0.979189	1		0.988786	1		0.641145	1		3.58804	1		0.871146	1		178	19.7788	7.76709
Q14566	DNA replication licensing factor MCM6 OS=Homo sapiens GN=MCM6 PE=1 SV=1 - [MCM6_HUMAN]	23.32	0.85	1	1	1	1	1.14309	1		1.0055	1		0.947668	1		1.04603	1		1.30971	1		1.08392	1		1.09816	1		821	92.8312	5.41455
Q4TT37	39S ribosomal protein L28, mitochondrial (Fragment) OS=Homo sapiens GN=MRPL28 PE=1 SV=1 - [Q4TT37_HUMAN]	23.32	10.09	4	1	1	1	0.769561	1		0.961122	1		1.14071	1		0.903571	1		0.854431	1		0.643624	1		0.822815	1		218	25.8786	8.60205
C9JJT5	Protein ATP5J2-PTCD1 OS=Homo sapiens GN=ATP5J2-PTCD1 PE=4 SV=2 - [C9JJT5_HUMAN]	23.28	24.07	4	1	1	1	1.10861	1		0.996824	1		0.969368	1		1.03434	1		1.20009	1		1.20964	1		1.05217	1		54	5.91113	9.31982
Q93033	Immunoglobulin superfamily member 2 OS=Homo sapiens GN=CD101 PE=1 SV=2 - [IGSF2_HUMAN]	23.2301	0.69	1	1	1	3	0.915802	3	12.2393	1.02137	3	1.84503	0.999041	3	0.639789	0.975721	3	2.87717	0.885941	3	3.89648	1.1909	3	10.8503	0.877751	3	13.7346	1021	115.036	6.96143
Q9UI47	Catenin alpha-3 OS=Homo sapiens GN=CTNNA3 PE=1 SV=2 - [CTNA3_HUMAN]	23.2272	0.67	1	1	1	2	0.995761	2	7.18119	1.03063	2	6.33347	0.954972	2	8.27398	1.00667	2	0.310809	0.810208	2	1.66754	1.67541	2	16.0359	0.902841	2	3.20944	895	99.7456	6.16357
H0YH87	Ataxin-2 (Fragment) OS=Homo sapiens GN=ATXN2 PE=1 SV=1 - [H0YH87_HUMAN]	23.16	0.76	2	1	1	1	1.60617	1		1.01576	1		0.973195	1		1.00832	1		0.748133	1		4.30922	1		1.15203	1		916	98.0546	9.40771
G3V5I8	Signal transducer and activator of transcription 6 (Fragment) OS=Homo sapiens GN=STAT6 PE=1 SV=1 - [G3V5I8_HUMAN]	23.03	5.67	4	1	1	1	1.08783	1		1.00051	1		1.02922	1		0.969747	1		1.23366	1		0.868919	1		1.15735	1		141	16.4036	8.86572
P27105	Erythrocyte band 7 integral membrane protein OS=Homo sapiens GN=STOM PE=1 SV=3 - [STOM_HUMAN]	22.89	4.17	1	1	1	1	0.81961	1		0.998872	1		1.10116	1		0.899219	1		0.725637	1		1.02023	1		0.891522	1		288	31.7107	7.88428
Q5SYQ7	Retinal dehydrogenase 1 (Fragment) OS=Homo sapiens GN=ALDH1A1 PE=1 SV=1 - [Q5SYQ7_HUMAN]	22.87	3.45	6	1	1	1	1.46808	1		1.02283	1		1.00816	1		0.964834	1		1.83908	1		0.649643	1		1.67133	1		203	22.6396	6.03662
I3L3B4	Uncharacterized protein (Fragment) OS=Homo sapiens PE=4 SV=1 - [I3L3B4_HUMAN]	22.85	12.5	4	1	1	1	1.16989	1		1.00711	1		0.968958	1		1.02271	1		0.949952	1		2.0189	1		1.03595	1		104	11.0757	8.73389
O60678	Protein arginine N-methyltransferase 3 OS=Homo sapiens GN=PRMT3 PE=1 SV=3 - [ANM3_HUMAN]	22.79	2.64	1	1	1	1	1.04758	1		1.00333	1		0.999548	1		0.996331	1		1.09185	1		1.05884	1		1.09402	1		531	59.8378	5.35107
H0YJ46	Retinol dehydrogenase 11 (Fragment) OS=Homo sapiens GN=RDH11 PE=1 SV=1 - [H0YJ46_HUMAN]	22.71	3.43	2	1	1	1	1.10838	1		0.99455	1		0.990196	1		1.01602	1		1.12218	1		1.45989	1		0.992797	1		204	23.1588	8.38232
F5H5N1	NADH dehydrogenase [ubiquinone] iron-sulfur protein 7, mitochondrial OS=Homo sapiens GN=NDUFS7 PE=1 SV=1 - [F5H5N1_HUMAN]	22.69	3.85	5	1	1	1	0.952209	1		0.981528	1		1.01114	1		1.01018	1		0.765526	1		1.47901	1		0.950512	1		182	19.7569	9.49561
C9JTT6	Actin-related protein 2/3 complex subunit 1B (Fragment) OS=Homo sapiens GN=ARPC1B PE=1 SV=3 - [C9JTT6_HUMAN]	22.56	9.64	7	1	1	1	1.49766	1		1.04526	1		1.034	1		0.912559	1		0.884411	1		3.28014	1		1.2976	1		83	9.52666	7.50342
P53004	Biliverdin reductase A OS=Homo sapiens GN=BLVRA PE=1 SV=2 - [BIEA_HUMAN]	22.51	4.73	1	1	1	1	1.0468	1		0.966007	1		1.03997	1		0.999308	1		1.14156	1		0.91613	1		1.11911	1		296	33.4073	6.44287
Q13363	C-terminal-binding protein 1 OS=Homo sapiens GN=CTBP1 PE=1 SV=2 - [CTBP1_HUMAN]	22.49	1.82	1	1	1	2	0.930445	1		1.04591	1		0.982781	1		0.963381	1		0.683008	1		1.73764	1		0.829718	1		440	47.5055	6.771
E9PJZ0	Neuroblast differentiation-associated protein AHNAK (Fragment) OS=Homo sapiens GN=AHNAK PE=1 SV=1 - [E9PJZ0_HUMAN]	22.4	8.26	5	1	1	1	0.825519	1		1.01519	1		1.01454	1		0.967349	1		0.733919	1		1.44783	1		0.642703	1		121	13.2096	5.42725
P07814	Bifunctional glutamate/proline--tRNA ligase OS=Homo sapiens GN=EPRS PE=1 SV=5 - [SYEP_HUMAN]	22.3	0.4	1	1	1	1																						1512	170.483	7.32764
H0YN22	GMP reductase 2 (Fragment) OS=Homo sapiens GN=GMPR2 PE=4 SV=1 - [H0YN22_HUMAN]	22.09	10.14	10	1	1	1	0.909211	1		1.01836	1		1.00234	1		0.975923	1		0.755782	1		1.45474	1		0.853089	1		69	7.63293	8.54346
D6RCL3	Probable dimethyladenosine transferase OS=Homo sapiens GN=DIMT1 PE=1 SV=1 - [D6RCL3_HUMAN]	21.82	4.55	2	1	1	1	0.893042	1		1.00589	1		0.980343	1		1.01268	1		0.860516	1		0.96321	1		0.978555	1		154	17.0594	10.1694
P0CW22	40S ribosomal protein S17-like OS=Homo sapiens GN=RPS17L PE=1 SV=1 - [RS17L_HUMAN]	21.78	7.41	3	1	1	1	1.07353	1		1.01058	1		1.02781	1		0.959385	1		1.14818	1		1.02412	1		1.12336	1		135	15.5404	9.84717
F8W787	Cathepsin D light chain (Fragment) OS=Homo sapiens GN=CTSD PE=3 SV=1 - [F8W787_HUMAN]	21.72	5.53	4	1	1	1	0.645787	1		1.00543	1		0.983348	1		1.01019	1		0.716351	1		0.490926	1		0.720697	1		199	21.4767	5.79541
H0YCH5	Eukaryotic translation initiation factor 4 gamma 2 (Fragment) OS=Homo sapiens GN=EIF4G2 PE=1 SV=1 - [H0YCH5_HUMAN]	21.7	1.58	4	1	1	1	1.25174	1		1.00072	1		0.979433	1		1.01964	1		0.758286	1		3.14699	1		0.81937	1		444	49.6206	9.18799
Q5VZS7	Programmed cell death protein 4 (Fragment) OS=Homo sapiens GN=PDCD4 PE=1 SV=1 - [Q5VZS7_HUMAN]	21.64	4.33	2	1	1	2	1.28315	1		1.31398	1		0.64919	1		0.985552	1		0.739676	1		2.43553	1		1.35735	1		231	25.1817	5.22412
H7C3A1	Serrate RNA effector molecule homolog (Fragment) OS=Homo sapiens GN=SRRT PE=1 SV=1 - [H7C3A1_HUMAN]	21.61	1.6	2	1	1	1	0.998321	1		0.991949	1		1.02432	1		0.984702	1		0.937369	1		1.3208	1		0.976531	1		499	56.698	6.30322
Q15691	Microtubule-associated protein RP/EB family member 1 OS=Homo sapiens GN=MAPRE1 PE=1 SV=3 - [MARE1_HUMAN]	21.5	2.99	1	1	1	1	1.01432	1		1.03375	1		0.979477	1		0.980931	1		1.07937	1		0.920444	1		1.09607	1		268	29.9802	5.13525
I3L505	Acyl carrier protein (Fragment) OS=Homo sapiens GN=NDUFAB1 PE=1 SV=1 - [I3L505_HUMAN]	21.45	8.57	3	1	1	1																						70	8.055	4.31006
Q9BXT2	Voltage-dependent calcium channel gamma-6 subunit OS=Homo sapiens GN=CACNG6 PE=2 SV=1 - [CCG6_HUMAN]	21.36	2.69	1	1	1	1	1.07505	1		0.985086	1		1.02011	1		0.996978	1		1.18674	1		0.989998	1		1.10306	1		260	28.1108	9.17334
A0A087WTZ5	UBX domain-containing protein 1 OS=Homo sapiens GN=UBXN1 PE=1 SV=1 - [A0A087WTZ5_HUMAN]	21.31	2.94	4	1	1	1	1.08417	1		0.989286	1		1.02632	1		0.985805	1		0.671081	1		2.18997	1		1.0138	1		238	26.999	7.95752
J3QT28	Mitotic checkpoint protein BUB3 (Fragment) OS=Homo sapiens GN=BUB3 PE=1 SV=1 - [J3QT28_HUMAN]	21.16	2.52	2	1	1	1	0.998141	1		1.01462	1		0.967486	1		1.0154	1		1.10357	1		0.966359	1		0.993863	1		278	31.6837	8.1626
E9PBF6	Lamin-B1 OS=Homo sapiens GN=LMNB1 PE=1 SV=1 - [E9PBF6_HUMAN]	20.92	2.58	2	1	1	1	0.900745	1		1.0783	1		0.992653	1		0.915525	1		1.05935	1		0.830559	1		0.847509	1		387	44.6157	5.04639
Q9UM54	Unconventional myosin-VI OS=Homo sapiens GN=MYO6 PE=1 SV=4 - [MYO6_HUMAN]	20.78	0.77	2	1	1	1	1.24215	1		0.996578	1		0.979487	1		1.02443	1		0.987566	1		2.19077	1		1.09632	1		1294	149.596	8.52881
H0YH33	Serine-threonine kinase receptor-associated protein (Fragment) OS=Homo sapiens GN=STRAP PE=1 SV=1 - [H0YH33_HUMAN]	20.75	10.53	2	1	1	1	1.13374	1		1.03829	1		0.946573	1		1.00876	1		0.561823	1		2.73673	1		0.956359	1		95	10.591	4.7417
H0Y7C1	Sodium/potassium-transporting ATPase subunit alpha-2 (Fragment) OS=Homo sapiens GN=ATP1A2 PE=1 SV=1 - [H0Y7C1_HUMAN]	20.4	1.26	6	1	1	1	1.02415	1		1.00694	1		1.04064	1		0.95073	1		0.718672	1		1.79888	1		1.02016	1		714	78.8565	5.88428
B4DJK0	Serine/arginine-rich-splicing factor 5 OS=Homo sapiens GN=SRSF5 PE=1 SV=1 - [B4DJK0_HUMAN]	20.29	7.26	5	1	1	1	1.10023	1		1.00852	1		1.02197	1		0.967671	1		1.08047	1		1.39122	1		1.05933	1		124	14.4283	10.0815
A8MU58	Aminoacyl tRNA synthase complex-interacting multifunctional protein 2 OS=Homo sapiens GN=AIMP2 PE=1 SV=2 - [A8MU58_HUMAN]	20.23	2.89	3	1	1	1	1.03761	1		0.984597	1		1.01309	1		1.00462	1		0.890761	1		1.53892	1		1.01314	1		242	26.7429	8.07471
Q15785	Mitochondrial import receptor subunit TOM34 OS=Homo sapiens GN=TOMM34 PE=1 SV=2 - [TOM34_HUMAN]	20.12	2.59	1	1	1	1	1.24055	1		0.955272	1		1.02212	1		1.02985	1		1.41397	1		1.22459	1		1.17156	1		309	34.5378	8.98291
P51610	Host cell factor 1 OS=Homo sapiens GN=HCFC1 PE=1 SV=2 - [HCFC1_HUMAN]	20.12	0.54	2	1	1	1	1.4593	1		0.914219	1		1.10268	1		0.996767	1		0.834099	1		3.61049	1		1.04858	1		2035	208.602	7.45947
G3V5W3	Son of sevenless homolog 2 OS=Homo sapiens GN=SOS2 PE=4 SV=1 - [G3V5W3_HUMAN]	19.77	10	2	1	1	1	1.22606	1		0.99417	1		0.947514	1		1.05945	1		1.293	1		1.10796	1		1.34133	1		70	8.11623	9.67139
Q9P2D1	Chromodomain-helicase-DNA-binding protein 7 OS=Homo sapiens GN=CHD7 PE=1 SV=3 - [CHD7_HUMAN]	19.5779	0.17	1	1	1	2																						2997	335.717	6.34131
Q8IY21	Probable ATP-dependent RNA helicase DDX60 OS=Homo sapiens GN=DDX60 PE=1 SV=3 - [DDX60_HUMAN]	18.55	0.41	1	1	1	1	1.13869	1		1.02193	1		1.00411	1		0.969964	1		1.34998	1		0.891367	1		1.15373	1		1712	197.727	7.59131
X6R9F1	Arginine and glutamate-rich protein 1 OS=Homo sapiens GN=ARGLU1 PE=4 SV=1 - [X6R9F1_HUMAN]	16.85	4.23	2	1	1	1	0.994908	1		1.01999	1		0.961627	1		1.01502	1		1.00613	1		1.12279	1		1.00489	1		142	17.046	9.72998
O14686	Histone-lysine N-methyltransferase 2D OS=Homo sapiens GN=KMT2D PE=1 SV=2 - [KMT2D_HUMAN]	15.26	0.16	1	1	1	1	0.945232	1		1.09912	1		1.03651	1		0.846991	1		0.920019	1		0.901625	1		1.09556	1		5537	593.017	5.57959
E7ENN3	Nesprin-1 OS=Homo sapiens GN=SYNE1 PE=1 SV=2 - [E7ENN3_HUMAN]	14.57	0.11	2	1	1	1	0.973865	1		0.996525	1		1.01394	1		0.989803	1		0.845048	1		1.31306	1		1.019	1		8392	964.241	5.5415
A8MXL6	Protein SEC13 homolog OS=Homo sapiens GN=SEC13 PE=1 SV=1 - [A8MXL6_HUMAN]	13.85	1.76	2	1	1	1	1.01929	1		1.02737	1		0.974422	1		0.9935	1		1.05231	1		0.893094	1		1.15838	1		284	31.5753	5.8208
Q7RTP6	Protein-methionine sulfoxide oxidase MICAL3 OS=Homo sapiens GN=MICAL3 PE=1 SV=2 - [MICA3_HUMAN]	13.07	0.3	1	1	1	1	1.00169	1		1.08407	1		0.984526	1		0.916952	1		0.923947	1		1.41069	1		0.948075	1		2002	224.156	5.5542

## Sheet: Key
MDA-MB-231- LKB1 adipose scaffold	129
MDA-MB-231 tumor scaffold (2K1)	130
MDA-MB-231 LKB1-tumor scaffold (2K1)	131
MDA-MB-231 adipose scaffold	126127128
